# Supplementary material for: Integrated transcriptomics and metabolomics analysis provides insights into aromatic volatiles formation in Cinnamomum cassia bark at different harvesting times
Source: BMC Plant Biol. 2024 Feb 2;24:84. doi: 10.1186/s12870-024-04754-w (PMC10835945; doi:10.1186/s12870-024-04754-w)
Supplement: Supplementary file 2 — Additional file 2: Supplementary Table 1. Primers of genes used for qRT-PCR analysis. Supplementary Table 2. Total identified Differentially accumulated volatiles. Supplementary Table 3. The identified metabolites from top-100 abundant VOCs in each harvesting time and their aroma qualities. Supplementary Table 4. Summary of the BGISEQ-500 RNA-Seq data analysis. Supplementary Table 5. Total identified DEGs. Supplementary Table 6. Transcription factors in the four modules (green, blue, magenta, and turquoise). Supplementary Table 7. Identification of DEGs involved in phenylpropanoid and terpenoid biosynthesis pathway. Supplementary Table 8. TPS proteins from Arabidopsis thaliana used in phylogenetic analysis. [file 12870_2024_4754_MOESM2_ESM.xlsx]

## Sheet: Table S1
Supplementary Table 1. Primers of genes used for qRT-PCR analysis.
Number	Gene ID	Gene Name	Forward primer (5'-3')	Reverse primer (5'-3')
1	Cluster-67164.1	C4H1	GCCTTGTCCAGAACTTTGAGC	GCAACAATCGTGGAGTGCTTA
2	Cluster-51364.0	bglB2	AGAGGTGATTATCCGTCTTCCAT	AAGTGTAGTAGTTCAAGCCCAAAA
3	Cluster-97491.8	CHS2	CGACGAGATGCGAAGGAAG	GGGTTGGCAGACTGTGAAGA
4	Cluster-66949.1	CHI1	TTGGGTTTACCACAGAAGGAA	GGATGCCACAGTTGTAGGAGA
5	Cluster-63322.25	CCR1	AGACAGGAGTGGAACGGGTAG	TGTCGCTCCAACAGTCTTCAT
6	Cluster-93914.0	CCR10	TGGATGGAGCCACTGAAAGA	AAGGGAGATGCTGTATGGAAAA
7	Cluster-97363.7	CCR11	ACAAATGATGCTGACCCTGAA	TCCTGTGCCTGACATTCTCCT
8	Cluster-94670.0	4CL5	AAAGATGTTGTTGCTGGAGAAGT	TCCACAAAGAAGACCCGATTA
9	Cluster-94670.3	4CL6	CACCTCCCGCAAAGTCG	GCCGAGGAAGGCGAAGA
10	Cluster-6128.0	TPS3	CACCTCCCGCAAAGTCG	GCCGAGGAAGGCGAAGA
11	Cluster-84361.17	TPS8	CCACGGAAAGCATAGGGTAT	TTCAAACAAGCGTTCAAGGG
12	Cluster-84361.6	TPS11	AACTTGGCACTCCCTTGTCT	TATTGCTTCGGTCCTCGTCT
13	Cluster-74938.0	TPS5	CAATGGAGGTCTTAATGAAACG	AACTCAAACCAATCACAGGGAA
14	Cluster-74938.1	TPS6	CTTGCCTCAGCAGTCGAAAT	GCACTCGTCCACATTCACAA
15	Cluster-84361.5	TPS10	AGAAGCCTTTGAATGGGTGAA	TCTTGATATGTGCTTCCATTCTCCT

## Sheet: Table S2
Supplementary Table 2. Total identified Differentially accumulated volatiles
ID	Compounds	Q1 (Da)	Q3 (Da)	Molecular Weight (Da)	Formula	CAS	Class	36-1	36-2	36-3	60-1	60-2	60-3	120-1	120-2	120-3	240-1	240-2	240-3	360-1	360-2	360-3
WMW0069	Cinnamaldehyde	131	132	132.058	C9H8O	104-55-2	Aldehyde	2.023e+09	2.03816e+09	1.94908e+09	1.54444e+09	1.47161e+09	1.50768e+09	2.22796e+09	2.15412e+09	2.28286e+09	1.70398e+09	1.64696e+09	1.68072e+09	1.8077e+09	1.76717e+09	1.76721e+09
KMW0522	α-Copaene	161	119	204.188	C15H24	3856-25-5	Terpenoids	7.21508e+08	8.03592e+08	7.13463e+08	1.01561e+09	1.03158e+09	9.33959e+08	1.12215e+09	9.95344e+08	1.27999e+09	2.20279e+09	2.12606e+09	2.20033e+09	1.77146e+09	1.69403e+09	1.83541e+09
XMW1182	α-Funebrene	119	120	204.188	C15H24	21996-77-0	Terpenoids	6.73003e+08	7.48923e+08	6.43308e+08	9.67224e+08	9.80703e+08	8.83094e+08	1.0583e+09	9.09962e+08	1.21342e+09	2.14015e+09	2.0452e+09	2.17727e+09	1.68474e+09	1.65347e+09	1.8097e+09
D102	1-phenyl-1-pentanone	105	77	162.104	C11H14O	1009-14-9	Ketone	6.0319e+08	6.6759e+08	5.78905e+08	8.97983e+08	9.19332e+08	8.09388e+08	1.00045e+09	8.46423e+08	1.1512e+09	2.0695e+09	1.97961e+09	2.10135e+09	1.6241e+09	1.57494e+09	1.75052e+09
XMW0107	1,2-Benzenedimethanol	120	91	138.068	C8H10O2	612-14-6	Alcohol	2.18623e+08	2.52473e+08	2.05823e+08	3.88365e+08	3.94914e+08	3.34833e+08	4.48437e+08	3.61972e+08	5.7013e+08	1.39822e+09	1.31948e+09	1.41984e+09	9.73402e+08	9.17489e+08	1.05677e+09
D175	.beta.-Phenylethylmethylethylcarbinol	91	73	178.136	C12H18O	10415-87-9	Alcohol	2.02372e+08	2.31102e+08	1.90308e+08	3.568e+08	3.63111e+08	3.04198e+08	4.08479e+08	3.30104e+08	5.2016e+08	1.39832e+09	1.3132e+09	1.41172e+09	9.43263e+08	8.80422e+08	1.02294e+09
KMW0512	α-Cubebene	161	105	204.188	C15H24	17699-14-8	Terpenoids	1.36408e+08	1.72459e+08	1.25548e+08	1.33649e+08	1.36185e+08	1.00605e+08	3.66703e+08	2.86243e+08	4.34045e+08	8.06524e+08	7.69053e+08	8.15057e+08	6.9499e+08	6.8475e+08	7.30706e+08
XMW0951	2-Cyclohexen-1-ol, 2-methyl-5-(1-methylethenyl)-, acetate, (1R-cis)-	119	152	194.131	C12H18O2	7111-29-7	Ester	9.73495e+07	1.20657e+08	8.92888e+07	9.62486e+07	9.81002e+07	7.19131e+07	2.60214e+08	2.04456e+08	3.26599e+08	7.38855e+08	6.92828e+08	7.41268e+08	6.217e+08	5.99498e+08	6.4873e+08
KMW0552	β-Bourbonene	81	80	204.188	C15H24	5208-59-3	Terpenoids	1.18366e+08	1.36658e+08	1.12706e+08	2.04013e+08	2.0644e+08	1.76001e+08	2.32009e+08	1.89566e+08	2.8725e+08	7.55877e+08	7.13387e+08	7.7476e+08	5.15545e+08	4.84567e+08	5.62072e+08
XMW1331	2-Propanone, 1-(4-methoxyphenyl)-	121	164	164.084	C10H12O2	122-84-9	Ketone	1.12813e+08	1.31147e+08	1.06757e+08	2.01742e+08	2.05298e+08	1.73112e+08	2.32715e+08	1.86848e+08	2.9462e+08	7.48064e+08	7.02482e+08	7.59513e+08	5.1179e+08	4.80549e+08	5.57671e+08
KMW0618	δ-Cadinene	161	134	204.188	C15H24	483-76-1	Terpenoids	9.21674e+07	1.01646e+08	8.70428e+07	2.27925e+08	2.21691e+08	1.93705e+08	2.52841e+08	2.18136e+08	3.18859e+08	4.62022e+08	4.33949e+08	4.59153e+08	3.7217e+08	3.71285e+08	3.71072e+08
NMW0171	Acetic Acid, phenoxy-	77	107	152.047	C8H8O3	122-59-8	Acid	7.10492e+07	8.18125e+07	6.74998e+07	1.25767e+08	1.28041e+08	1.07223e+08	1.44945e+08	1.16351e+08	1.86463e+08	5.37827e+08	5.01309e+08	5.50894e+08	3.5063e+08	3.27084e+08	3.85222e+08
KMW0532	Hexanoic acid, hexyl ester	117	99	200.178	C12H24O2	6378-65-0	Ester	7.18295e+07	8.22826e+07	6.72092e+07	1.28778e+08	1.31325e+08	1.09784e+08	1.48457e+08	1.19306e+08	1.8936e+08	5.14308e+08	4.82096e+08	5.20594e+08	3.39729e+08	3.17653e+08	3.71831e+08
KMW0679	2-Propenoic acid, 3-phenyl-, methyl ester, (E)-	131	103	162.068	C10H10O2	1754-62-7	Ester	4.76752e+07	5.51451e+07	4.46766e+07	8.59132e+07	8.78423e+07	7.3175e+07	9.91436e+07	7.9107e+07	1.27043e+08	3.40417e+08	3.19303e+08	3.45336e+08	2.24599e+08	2.10743e+08	2.48033e+08
XMW0167	1-(2,3,4,5-Tetramethylphenyl)ethanone	161	176	176.12	C12H16O	34764-71-1	Ketone	4.42981e+07	5.34038e+07	4.2347e+07	1.9398e+08	1.87079e+08	1.65442e+08	2.15088e+08	1.6916e+08	2.64719e+08	3.72939e+08	3.24675e+08	3.69787e+08	2.00791e+08	2.03908e+08	1.9242e+08
WMW0021	trans-Calamenene	159	160	202.172	C15H22	73209-42-4	Terpenoids	3.2307e+07	3.54815e+07	2.92901e+07	9.28942e+07	8.90645e+07	9.18676e+07	1.12231e+08	8.28622e+07	1.03736e+08	1.39865e+08	1.65836e+08	1.47011e+08	2.00267e+08	1.86196e+08	2.06916e+08
KMW0491	Hydrocinnamic Acid	91	104	150.068	C9H10O2	501-52-0	Acid	2.74863e+07	3.30153e+07	2.50811e+07	2.71124e+07	2.81604e+07	2.01759e+07	7.01293e+07	5.60466e+07	8.60822e+07	2.30401e+08	2.14261e+08	2.34858e+08	1.86189e+08	1.7609e+08	1.96524e+08
XMW0701	1H-Pyrrolo[2,3-b]pyridine, 2-(1-methylethyl)-	145	131	160.1	C10H12N2	27257-18-7	Heterocyclic compound	3.65522e+07	4.22657e+07	3.3997e+07	6.50727e+07	6.64342e+07	5.57514e+07	7.46048e+07	5.94239e+07	9.29638e+07	2.45115e+08	2.28347e+08	2.48736e+08	1.62531e+08	1.53746e+08	1.80532e+08
KMW0614	Cubenene	119	105	204.188	C15H24	29837-12-5	Terpenoids	3.23303e+07	3.5622e+07	3.10331e+07	1.00865e+08	9.57867e+07	8.50472e+07	1.08013e+08	9.24683e+07	1.324e+08	2.1213e+08	1.963e+08	2.12671e+08	1.57468e+08	1.55506e+08	1.57235e+08
NMW0170	Hydrocoumarin	148	120	148.052	C9H8O2	119-84-6	Heterocyclic compound	3.24392e+07	3.78694e+07	3.04475e+07	5.7828e+07	5.83188e+07	4.93641e+07	6.54201e+07	5.26214e+07	8.05322e+07	2.02134e+08	1.88402e+08	2.04948e+08	1.37094e+08	1.3094e+08	1.52094e+08
D408	(1Alpha,3beta,4beta)-p-menthane-3,8-diol	81	96	172.146	C10H20O2	3564-95-2	Terpenoids	1.88387e+07	2.27301e+07	1.73464e+07	1.86929e+07	1.93834e+07	1.39308e+07	4.83247e+07	3.90457e+07	6.018e+07	1.58521e+08	1.47606e+08	1.63223e+08	1.30203e+08	1.22915e+08	1.36588e+08
KMW0526	2-Buten-1-one, 1-(2,6,6-trimethyl-1,3-cyclohexadien-1-yl)-, (E)-	69	121	190.136	C13H18O	23726-93-4	Terpenoids	2.95775e+07	3.39527e+07	2.83581e+07	4.9946e+07	5.05364e+07	4.30785e+07	5.67489e+07	4.6425e+07	7.11623e+07	1.83805e+08	1.72887e+08	1.88407e+08	1.2615e+08	1.18961e+08	1.37831e+08
WMW0217	2-Octenal, 2-butyl-	41	55	182.167	C12H22O	13019-16-4	Alcohol	2.92004e+07	3.30672e+07	2.78025e+07	4.89636e+07	4.97753e+07	4.24612e+07	5.5903e+07	4.55841e+07	7.04923e+07	1.85193e+08	1.72911e+08	1.91237e+08	1.25836e+08	1.18459e+08	1.38648e+08
KMW0578	Butanoic acid, 3-methyl-, 1-ethenyl-1,5-dimethyl-4-hexenyl ester	93	80	238.193	C15H26O2	1118-27-0	Ester	3.77655e+07	4.35199e+07	3.48946e+07	4.90135e+07	4.7903e+07	3.58904e+07	5.99659e+07	4.8119e+07	8.20703e+07	2.4411e+08	2.16339e+08	2.46478e+08	1.2277e+08	1.22693e+08	1.18749e+08
XMW1333	Benzoic acid, 3,4-dimethyl-, methyl ester	133	164	164.084	C10H12O2	38404-42-1	Ester	1.18376e+07	1.45951e+07	1.08073e+07	1.15704e+07	1.19167e+07	8.68256e+06	3.25181e+07	2.50889e+07	4.15556e+07	1.24041e+08	1.13451e+08	1.27797e+08	9.95104e+07	9.38614e+07	1.05981e+08
KMW0533	Indole, 3-methyl-	130	131	131.073	C9H9N	83-34-1	Heterocyclic compound	1.72154e+07	1.98586e+07	1.6085e+07	3.09748e+07	3.17014e+07	2.63673e+07	3.55625e+07	2.84526e+07	4.49545e+07	1.23206e+08	1.15198e+08	1.24929e+08	8.07027e+07	7.57217e+07	8.9381e+07
XMW0025	Paroxypropione	121	93	150.068	C9H10O2	70-70-2	Ketone	9.44163e+06	1.17681e+07	8.58872e+06	9.23009e+06	9.47358e+06	6.91643e+06	2.61709e+07	2.02367e+07	3.35318e+07	1.01335e+08	9.25949e+07	1.04011e+08	8.09035e+07	7.65472e+07	8.63316e+07
KMW0582	.beta.-Guaiene	161	105	204.188	C15H24	88-84-6	Terpenoids	2.66127e+08	3.14053e+08	2.54405e+08	3.56528e+07	3.32778e+07	2.44947e+07	1.18222e+08	7.90548e+07	1.7204e+08	6.70614e+08	5.97717e+08	6.55372e+08	8.10761e+07	8.42836e+07	4.45364e+07
XMW0812	Benzene, (1-methyl-1-propylpentyl)-	105	91	204.188	C15H24	54932-91-1	Aromatics	2.29516e+07	2.59561e+07	2.14498e+07	4.85223e+07	4.77901e+07	4.21046e+07	5.38821e+07	4.3049e+07	6.52952e+07	1.06969e+08	9.71028e+07	1.0519e+08	6.88411e+07	7.02996e+07	6.5941e+07
D244	(3S,3aR,3bR,4S,7R,7aR)-4-Isopropyl-3,7-dimethyloctahydro-1H-cyclopenta[1,3]cyclopropa[1,2]benzen-3-ol	161	105	222.198	C15H26O	23445-02-5	Terpenoids	2.87257e+07	3.37957e+07	2.71887e+07	5.2676e+07	5.20562e+07	4.52524e+07	8.37638e+07	6.75824e+07	9.95762e+07	1.92172e+08	1.80099e+08	1.89589e+08	6.4686e+07	6.60874e+07	6.2295e+07
NMW0232	Bibenzyl	91	182	182.11	C14H14	103-29-7	Aromatics	2.75124e+07	3.02098e+07	2.62606e+07	3.98695e+07	3.8643e+07	3.48211e+07	4.39828e+07	3.81234e+07	5.30957e+07	8.24828e+07	8.06306e+07	8.19221e+07	6.2291e+07	6.19872e+07	6.26378e+07
XMW0979	(4R,4aS,6S)-4,4a-Dimethyl-6-(prop-1-en-2-yl)-1,2,3,4,4a,5,6,7-octahydronaphthalene	105	91	204.188	C15H24	823810-22-6	Terpenoids	1.45633e+07	1.72127e+07	1.37928e+07	6.61767e+07	6.51491e+07	5.56069e+07	7.02035e+07	5.65908e+07	8.83591e+07	1.14094e+08	1.0136e+08	1.12972e+08	6.17575e+07	6.10992e+07	6.00013e+07
XMW0147	1-Methyl-4-(6-methylhept-5-en-2-yl)cyclohexa-1,3-diene	119	121	204.188	C15H24	451-55-8	Terpenoids	1.55731e+07	1.84187e+07	1.48953e+07	7.2106e+07	7.00398e+07	6.07364e+07	7.30182e+07	5.82918e+07	9.08123e+07	1.13185e+08	1.00586e+08	1.12361e+08	5.97693e+07	5.90152e+07	5.84169e+07
NMW0145	Benzamide	77	105	121.053	C7H7NO	55-21-0	Amine	9.03873e+06	1.08837e+07	8.28325e+06	9.03349e+06	9.37576e+06	6.74733e+06	2.25047e+07	1.8295e+07	2.73561e+07	7.08814e+07	6.52911e+07	7.26746e+07	5.76609e+07	5.4205e+07	6.07109e+07
XMW0151	Epizonarene	161	204	204.188	C15H24	41702-63-0	Terpenoids	2.11586e+07	2.52594e+07	2.00176e+07	4.2593e+07	4.28506e+07	3.64587e+07	4.51594e+07	3.5707e+07	5.45447e+07	9.89963e+07	8.39211e+07	9.72783e+07	5.41689e+07	5.66073e+07	5.38966e+07
XMW0380	1H-Cyclopropa[a]naphthalene, 1a,2,3,5,6,7,7a,7b-octahydro-1,1,7,7a-tetramethyl-, [1aR-(1a.alpha.,7.alpha.,7a.alpha.,7b.alpha.)]-	161	41	204.188	C15H24	17334-55-3	Terpenoids	3.42855e+07	4.38621e+07	3.18283e+07	4.7097e+07	4.82006e+07	3.37855e+07	7.54669e+07	5.42571e+07	1.00275e+08	1.49033e+08	1.35598e+08	1.46485e+08	5.26487e+07	5.13778e+07	5.38844e+07
KMW0606	.alpha.-Muurolene	105	161	204.188	C15H24	10208-80-7	Terpenoids	16945337	19743952	15759551	43396977	42924370	37742281	45765970	36605580	55736549	77864320	70118787	76441572	50762062	51997936	49933882
XMW1097	Hexanoic acid, 3-hexenyl ester	82	67	198.162	C12H22O2	84434-19-5	Ester	1.03056e+07	1.18715e+07	9.77428e+06	1.80107e+07	1.82623e+07	1.5506e+07	2.0679e+07	1.6892e+07	2.59882e+07	6.99195e+07	6.59371e+07	7.17327e+07	4.7411e+07	4.42967e+07	5.1698e+07
XMW0174	2,2'-Ethylidenebis(5-methylfuran)	175	190	190.099	C12H14O2	3209-79-8	Heterocyclic compound	1.07217e+07	1.24429e+07	9.99547e+06	1.89352e+07	1.90451e+07	1.60417e+07	2.12148e+07	1.72173e+07	2.6031e+07	6.3706e+07	5.91648e+07	6.4002e+07	4.34709e+07	4.18264e+07	4.80765e+07
XMW0702	2-(3-Thienyl)pyridine	161	160	161.03	C9H7NS	21298-55-5	Heterocyclic compound	1.56856e+07	1.91005e+07	1.41788e+07	4.31532e+07	4.31339e+07	3.5538e+07	3.67496e+07	2.63013e+07	4.52312e+07	8.11745e+07	7.16888e+07	8.20596e+07	4.31432e+07	3.90854e+07	4.90486e+07
KMW0537	Cyclohexane, 1-ethenyl-1-methyl-2,4-bis(1-methylethenyl)-, (1.alpha.,2.beta.,4.beta.)-	81	68	204.188	C15H24	33880-83-0	Terpenoids	6.59656e+06	7.96531e+06	5.92762e+06	8.03678e+06	8.22017e+06	6.93223e+06	1.47366e+07	1.17207e+07	1.89243e+07	9.15809e+07	8.66925e+07	9.33571e+07	4.06452e+07	3.87769e+07	4.37607e+07
D106	1,1'-(1,4-phenylene)bis-Ethanone	147	91	162.068	C10H10O2	1009-61-6	Ketone	1.14838e+07	1.2961e+07	1.04724e+07	1.55206e+07	1.46419e+07	1.10229e+07	1.87794e+07	1.48368e+07	2.51537e+07	8.47626e+07	7.6152e+07	8.90095e+07	4.03947e+07	4.17776e+07	4.02953e+07
WMW0158	Methylparaben	121	152	152.047	C8H8O3	99-76-3	Ester	1.32773e+07	1.50372e+07	1.22044e+07	1.61961e+07	1.53608e+07	1.17245e+07	1.93256e+07	1.55287e+07	2.62009e+07	8.5003e+07	7.5112e+07	8.80506e+07	4.082e+07	4.10817e+07	3.99841e+07
XMW1002	Isolongifolene, 4,5,9,10-dehydro-	143	157	200.157	C15H20	156747-45-4	Hydrocarbons	7.91753e+06	9.20225e+06	7.42267e+06	1.42001e+07	1.44465e+07	1.21205e+07	1.62953e+07	1.29536e+07	2.01973e+07	5.36488e+07	5.0115e+07	5.43314e+07	3.5625e+07	3.35532e+07	3.9388e+07
XMW0176	[1α,4aα,8aα]-1,2,4a,5,6,8a-hexahydro-4-7-dimethyl-1-[1-methylethyl]naphthalene	105	161	204.188	C15H24	31983-22-9	Terpenoids	6278236	8151414	5929282	6.10999e+06	5.80303e+06	4.69117e+06	18484659	14218490	21694938	77577772	67629472	76215005	35448870	35974326	34566553
KMW0565	Caryophyllene	93	133	204.188	C15H24	87-44-5	Terpenoids	4.66972e+07	5.68126e+07	4.33184e+07	2.80112e+07	2.80145e+07	2.09179e+07	5.19339e+07	4.01136e+07	6.90585e+07	1.31968e+08	1.20255e+08	1.32247e+08	3.47005e+07	3.38982e+07	3.3997e+07
D339	cis-.alpha.-Bisabolene	93	41	204.188	C15H24	29837-07-8	Terpenoids	2.31518e+07	2.71709e+07	2.18968e+07	2.43388e+07	2.38035e+07	2.05365e+07	2.2535e+07	1.80407e+07	2.80317e+07	7.76199e+07	6.40111e+07	7.53508e+07	3.57543e+07	3.45714e+07	3.14111e+07
KMW0717	(+)-Diethyl L-tartrate	104	76	206.079	C8H14O6	87-91-2	Ester	4.30298e+06	5.08743e+06	3.87996e+06	4.17926e+06	4.38246e+06	3.10945e+06	1.1547e+07	9.05893e+06	1.46299e+07	4.14325e+07	3.80591e+07	4.19319e+07	3.29221e+07	3.11886e+07	3.5001e+07
KMW0534	Butyl caprylate	56	57	200.178	C12H24O2	589-75-3	Ester	7.58372e+06	8.64947e+06	7.22901e+06	1.2677e+07	1.28662e+07	1.09589e+07	1.43326e+07	1.17242e+07	1.81439e+07	4.68109e+07	4.42163e+07	4.8485e+07	3.20147e+07	3.02334e+07	3.5208e+07
XMW1463	2-Oxabicyclo[2.2.2]octan-6-ol, 1,3,3-trimethyl-, acetate	108	126	212.141	C12H20O3	57709-95-2	Ester	3.76213e+06	4.65804e+06	3.43951e+06	3.70898e+06	3.81e+06	2.74164e+06	1.0257e+07	8.0397e+06	1.31564e+07	3.85809e+07	3.56293e+07	3.9808e+07	3.09615e+07	2.92436e+07	3.28735e+07
D125	Benzeneacetic acid, 2-methylpropyl ester	91	136	192.115	C12H16O2	102-13-6	Ester	1.18492e+07	1.4147e+07	1.05329e+07	4.93217e+06	4.92732e+06	4.21756e+06	1.23302e+07	9.57447e+06	1.54307e+07	8.58157e+07	8.1418e+07	8.79883e+07	3.07584e+07	2.92769e+07	3.22701e+07
XMW0535	p-Tolylacetic Acid	105	150	150.068	C9H10O2	622-47-9	Acid	1.17001e+07	1.39774e+07	1.06085e+07	2.88937e+07	2.93581e+07	2.41732e+07	2.48333e+07	1.90638e+07	3.15478e+07	5.7232e+07	5.22825e+07	6.03687e+07	3.09212e+07	2.75417e+07	3.38054e+07
XMW0980	(1R,3aR,4aR,8aR)-1,4,4,6-Tetramethyl-1,2,3,3a,4,4a,7,8-octahydrocyclopenta[1,4]cyclobuta[1,2]benzene	119	121	204.188	C15H24	94482-89-0	Terpenoids	1.14964e+07	1.41073e+07	1.02402e+07	4.75067e+06	4.67005e+06	4.20671e+06	1.18457e+07	9.25075e+06	1.46495e+07	9.19025e+07	8.69583e+07	9.28267e+07	2.97809e+07	2.85071e+07	3.39456e+07
KMW0595	1,3-Cyclohexadiene, 5-(1,5-dimethyl-4-hexenyl)-2-methyl-, [S-(R*,S*)]-	119	93	204.188	C15H24	495-60-3	Terpenoids	5.3083e+06	7.00069e+06	5.15614e+06	7.29018e+06	6.90842e+06	5.87563e+06	1.92739e+07	1.45551e+07	2.26332e+07	6.62005e+07	5.92238e+07	6.47842e+07	3.11224e+07	3.15649e+07	2.93398e+07
D138	Triacetin	145	103	218.079	C9H14O6	102-76-1	Ester	3.57801e+06	4.46397e+06	3.27785e+06	3.49708e+06	3.59741e+06	2.62575e+06	9.72897e+06	7.51268e+06	1.24177e+07	3.75179e+07	3.41897e+07	3.81724e+07	2.97179e+07	2.80613e+07	3.1769e+07
w38	1H-3a,7-Methanoazulene, octahydro-3,8,8-trimethyl-6-methylene-, [3R-(3.alpha.,3a.beta.,7.beta.,8a.alpha.)]-	161	69	204.188	C15H24	546-28-1	Terpenoids	4.54794e+07	5.59108e+07	4.18894e+07	3.33585e+07	3.32676e+07	2.48819e+07	5.02184e+07	3.72105e+07	6.73936e+07	1.27992e+08	1.13743e+08	1.25251e+08	2.98315e+07	2.95753e+07	2.95664e+07
D340	3-Hexanone, 1-phenyl-	91	105	176.12	C12H16O	29898-25-7	Ketone	4.35539e+07	5.19452e+07	3.99773e+07	2.60371e+07	2.61846e+07	1.98245e+07	4.25779e+07	3.28983e+07	5.696e+07	1.05578e+08	9.59917e+07	1.05602e+08	2.85173e+07	2.76931e+07	2.73629e+07
NMW0144	Neric Acid	69	41	168.115	C10H16O2	4613-38-1	Terpenoids	4.39868e+06	5.29105e+06	4.04627e+06	4.36464e+06	4.52364e+06	3.28999e+06	1.09194e+07	8.86371e+06	1.33631e+07	3.38654e+07	3.13046e+07	3.47763e+07	2.80431e+07	2.62452e+07	2.91058e+07
XMW0728	Benzenemethanol, 4-methyl-.alpha.-(1-methyl-2-propenyl)-, (R*,R*)-	121	93	176.12	C12H16O	83173-76-6	Alcohol	2.95568e+06	3.59255e+06	2.6307e+06	5.44688e+06	5.32085e+06	4.68403e+06	8.70496e+06	7.27126e+06	1.16425e+07	6.49071e+07	6.04626e+07	6.6987e+07	2.65525e+07	2.50245e+07	2.90383e+07
XMW1408	1H-Cyclopropa[a]naphthalene, 1a,2,3,3a,4,5,6,7b-octahydro-1,1,3a,7-tetramethyl-, [1aR-(1a.alpha.,3a.alpha.,7b.alpha.)]-	189	161	204.188	C15H24	489-29-2	Terpenoids	1.45653e+06	1.81549e+06	1.33078e+06	5.5862e+06	5.41629e+06	4.58325e+06	8.71697e+06	7.02248e+06	1.10368e+07	6.07511e+07	5.62414e+07	6.27657e+07	2.52586e+07	2.42509e+07	2.78227e+07
KMW0566	(4aR-trans)-decahydro-4a-methyl-1-methylene-7-(1-methylethylidene)-Naphthalene	189	133	204.188	C15H24	515-17-3	Terpenoids	4523065	5381804	4350674	24391138	23274393	19767706	22405098	16989556	28231678	4.14465e+07	3.5141e+07	4.09235e+07	2.60769e+07	2.66375e+07	2.45487e+07
NMW0143	BenzenAmine, 2,6-diethyl-	134	149	149.12	C10H15N	579-66-8	Amine	2.75643e+06	3.43399e+06	2.5039e+06	2.6866e+06	2.75296e+06	2.02258e+06	7.66602e+06	5.88301e+06	9.83456e+06	3.03284e+07	2.77042e+07	3.09807e+07	2.40203e+07	2.27483e+07	2.57171e+07
D448	Furfuryl heptanoate	81	98	210.126	C12H18O3	39481-28-2	Ester	4.959e+06	5.86567e+06	4.64139e+06	2.35289e+07	2.32231e+07	1.94595e+07	2.4229e+07	1.93709e+07	3.05675e+07	4.2787e+07	3.67545e+07	4.21067e+07	2.40033e+07	2.36863e+07	2.29141e+07
KMW0604	(1S,2E,6E,10R)-3,7,11,11-Tetramethylbicyclo[8.1.0]undeca-2,6-diene	121	93	204.188	C15H24	24703-35-3	Terpenoids	2.88415e+07	3.52707e+07	2.77426e+07	1.12382e+07	1.0798e+07	9.288e+06	1.44669e+07	1.10794e+07	1.88024e+07	8.72433e+07	7.18615e+07	8.53359e+07	2.46612e+07	2.63359e+07	1.91685e+07
XMW1020	(3-Bromo-1-methylpropoxymethyl)benzene	91	92	242.031	C11H15BrO	51666-29-6	Aromatics	1.25241e+07	1.46429e+07	1.17234e+07	1.49978e+07	1.51279e+07	1.26084e+07	1.48511e+07	1.19199e+07	1.85922e+07	4.56033e+07	3.80298e+07	4.43485e+07	2.24887e+07	2.29369e+07	2.16069e+07
XMW0504	1H-Benzocycloheptene, 2,4a,5,6,7,8-hexahydro-3,5,5,9-tetramethyl-, (R)-	119	41	204.188	C15H24	1461-03-6	Terpenoids	1.168e+07	1.346e+07	1.12029e+07	1.47103e+07	1.43237e+07	1.24501e+07	1.53895e+07	1.21882e+07	1.88939e+07	4.88708e+07	4.08154e+07	4.79653e+07	2.2216e+07	2.30896e+07	2.10568e+07
XMW1364	7-Octylidenebicyclo[4.1.0]heptane	135	93	206.203	C15H26	82253-11-0	Terpenoids	4.22747e+06	4.7226e+06	4.03702e+06	1.22152e+07	1.16778e+07	1.02981e+07	1.36727e+07	1.15149e+07	1.67495e+07	2.81107e+07	2.57873e+07	2.84436e+07	2.06803e+07	2.04219e+07	2.04868e+07
XMW0916	(5-bromopentyl)-Benzene	91	92	226.036	C11H15Br	14469-83-1	Aromatics	8.17429e+07	9.30881e+07	7.75593e+07	1.15069e+07	1.11568e+07	8.33796e+06	3.35595e+07	2.38579e+07	4.90883e+07	2.28134e+08	1.84929e+08	2.20351e+08	2.31898e+07	2.41091e+07	1.41418e+07
NMW0194	Acetic Acid, cinnamyl ester	115	134	176.084	C11H12O2	103-54-8	Acid	6.80659e+08	7.17111e+08	6.81256e+08	1.04112e+08	9.10324e+07	8.40704e+07	2.53079e+07	1.92598e+07	2.56036e+07	9	9	9	1.95878e+07	2.02808e+07	2.09598e+07
WMW0053	Benzene, 1-(1,5-dimethylhexyl)-4-methyl-	119	120	204.188	C15H24	1461-02-5	Terpenoids	6.20495e+07	6.84928e+07	5.88062e+07	8.34657e+06	7.95881e+06	5.70322e+06	1.2578e+07	8.92119e+06	1.75674e+07	6.16443e+07	4.73915e+07	5.98411e+07	2.10731e+07	2.2467e+07	1.67194e+07
KMW0620	Benzene, 1-(1,5-dimethyl-4-hexenyl)-4-methyl-	119	132	202.172	C15H22	644-30-4	Terpenoids	7.02117e+07	8.51576e+07	6.66323e+07	8.31848e+06	7.92654e+06	5.3184e+06	2.81061e+07	1.86857e+07	4.24629e+07	2.54179e+08	2.04082e+08	2.45911e+08	2.19886e+07	2.29943e+07	1.37163e+07
XMW0698	1,4-Methano-1H-indene, octahydro-4-methyl-8-methylene-7-(1-methylethyl)-, [1S-(1.alpha.,3a.beta.,4.alpha.,7.alpha.,7a.beta.)]-	108	41	204.188	C15H24	3650-28-0	Terpenoids	1.3647e+06	1.68133e+06	1.23854e+06	4.17055e+06	4.12188e+06	3.61375e+06	6.63178e+06	5.2236e+06	8.44683e+06	4.1667e+07	3.95749e+07	4.27283e+07	1.88976e+07	1.80041e+07	2.07988e+07
D423	Benzyl tiglate	91	83	190.099	C12H14O2	37526-88-8	Ester	3.37367e+06	3.83791e+06	3.17964e+06	3.52393e+06	3.5462e+06	3.2409e+06	1.18649e+07	9.36365e+06	1.45235e+07	3.83432e+07	3.53711e+07	3.72977e+07	1.85147e+07	1.85121e+07	1.7519e+07
XMW1256	2-Butanone, 4-(2,6,6-trimethyl-1,3-cyclohexadien-1-yl)-	119	121	192.151	C13H20O	20483-36-7	Ketone	2.86407e+07	3.47064e+07	2.64011e+07	1.70087e+07	1.70247e+07	1.2643e+07	2.80342e+07	2.14554e+07	3.79836e+07	7.39166e+07	6.72129e+07	7.37104e+07	1.825e+07	1.7861e+07	1.80178e+07
XMW1129	Ethyl mandelate	107	79	180.079	C10H12O3	774-40-3	Ester	2.49031e+07	2.91895e+07	2.21743e+07	1.39917e+07	1.45232e+07	1.07712e+07	2.67374e+07	2.04598e+07	3.58653e+07	6.9635e+07	6.31832e+07	6.90741e+07	1.76433e+07	1.719e+07	1.72079e+07
XMW0948	Valerena-4,7(11)-diene	105	204	204.188	C15H24	351222-66-7	Terpenoids	5.17019e+06	6.06583e+06	4.79688e+06	6.97396e+06	6.83584e+06	5.22254e+06	7.45719e+06	6.17607e+06	1.04025e+07	3.40326e+07	2.97673e+07	3.46503e+07	1.67155e+07	1.65639e+07	1.64444e+07
XMW0974	1,2,4-Methenoazulene, decahydro-1,5,5,8a-tetramethyl-, [1S-(1.alpha.,2.alpha.,3a.beta.,4.alpha.,8a.beta.,9R*)]-	94	41	204.188	C15H24	1137-12-8	Terpenoids	7.11216e+06	9.0932e+06	6.56093e+06	1.71527e+07	1.76949e+07	1.4624e+07	1.43345e+07	1.07288e+07	1.87444e+07	2.98209e+07	2.67149e+07	3.04732e+07	1.69875e+07	1.54512e+07	1.62212e+07
XMW0629	3H-3a,7-Methanoazulene, 2,4,5,6,7,8-hexahydro-1,4,9,9-tetramethyl-, [3aR-(3a.alpha.,4.beta.,7.alpha.)]-	204	189	204.188	C15H24	2387-78-2	Terpenoids	1.26231e+07	1.51651e+07	1.11957e+07	1.20199e+06	1.20822e+06	1.07431e+06	7.3175e+06	5.51753e+06	9.08367e+06	7.64168e+07	6.89019e+07	7.74312e+07	1.63556e+07	1.57653e+07	1.64546e+07
XMW0738	Benzoic acid, 4-amino-, methyl ester	120	151	151.063	C8H9NO2	619-45-4	Ester	5.81468e+06	7.33637e+06	5.46826e+06	1.51229e+07	1.53793e+07	1.26302e+07	1.2604e+07	9.66429e+06	1.62792e+07	2.55677e+07	2.40069e+07	2.659e+07	1.53713e+07	1.41032e+07	1.76071e+07
XMW0372	Tridecane, 4,8-dimethyl-	57	41	212.25	C15H32	55030-62-1	Hydrocarbons	3.80815e+06	4.32552e+06	3.68051e+06	6.23369e+06	6.26399e+06	5.45331e+06	7.02639e+06	5.84992e+06	8.7827e+06	2.15441e+07	2.03069e+07	2.2224e+07	1.51439e+07	1.4285e+07	1.65678e+07
NMW0229	2-Naphthalenol	144	115	144.058	C10H8O	135-19-3	Phenol	2.54807e+06	2.835e+06	2.36643e+06	7.91291e+06	7.60078e+06	7.53819e+06	9.11413e+06	6.9497e+06	9.06932e+06	1.26799e+07	1.39047e+07	1.31455e+07	1.54021e+07	1.44783e+07	1.57576e+07
NMW0156	Benzene, (isothiocyanatomethyl)-	91	149	149.03	C8H7NS	622-78-6	Sulfur compounds	6.40464e+06	7.51636e+06	5.83213e+06	1.46068e+07	1.49644e+07	1.2337e+07	1.24604e+07	9.59322e+06	1.60446e+07	2.82945e+07	2.51677e+07	2.87275e+07	1.49363e+07	1.33798e+07	1.64839e+07
KMW0585	Citronellyl isobutyrate	81	95	226.193	C14H26O2	97-89-2	Ester	5.00009e+07	5.73577e+07	4.79979e+07	9.05407e+06	8.81569e+06	6.8171e+06	2.18187e+07	1.51557e+07	3.21838e+07	1.50871e+08	1.22898e+08	1.47928e+08	1.66794e+07	1.715e+07	1.08556e+07
WMW0052	(E)-1-Methyl-4-(6-methylhept-5-en-2-ylidene)cyclohex-1-ene	93	107	204.188	C15H24	53585-13-0	Terpenoids	4.87506e+07	5.27138e+07	4.73572e+07	2.40865e+08	2.34487e+08	2.0683e+08	1.03925e+08	9.58552e+07	1.36269e+08	7.28818e+06	6.10743e+06	7.04016e+06	1.50426e+07	1.49605e+07	1.4555e+07
WMW0095	5,9-Undecadien-2-ol, 6,10-dimethyl-	109	69	196.183	C13H24O	53837-34-6	Alcohol	4.663e+06	5.41282e+06	4.29098e+06	5.9851e+06	5.78656e+06	4.41343e+06	6.70759e+06	5.33347e+06	9.17824e+06	3.0167e+07	2.66139e+07	3.09797e+07	1.48735e+07	1.48473e+07	1.45326e+07
XMW0097	1,5-Cycloundecadiene, 8,8-dimethyl-9-methylene-	93	41	190.172	C14H22	62338-54-9	Hydrocarbons	9.79856e+07	1.10195e+08	9.35694e+07	1.96068e+07	1.905e+07	1.49866e+07	2.68104e+07	1.9797e+07	3.64916e+07	1.3456e+08	1.08704e+08	1.29965e+08	1.6084e+07	1.62521e+07	1.07834e+07
XMW0182	(3S,3aS,6R,8aS)-3,8,8-Trimethyl-7-methyleneoctahydro-1H-3a,6-methanoazulene	133	91	204.188	C15H24	31145-21-8	Terpenoids	4.4071e+08	4.80813e+08	4.38353e+08	5.83116e+07	5.04871e+07	4.6252e+07	1.03659e+07	7.80299e+06	9.90909e+06	3.55268e+06	3.22396e+06	3.54501e+06	1.33722e+07	1.37355e+07	1.46592e+07
XMW0045	(1R,4R,4aS,8aR)-4,7-Dimethyl-1-(prop-1-en-2-yl)-1,2,3,4,4a,5,6,8a-octahydronaphthalene	119	121	204.188	C15H24	92692-39-2	Terpenoids	4.97576e+06	4.90957e+06	4.5842e+06	5.49826e+06	5.48853e+06	4.05271e+06	6.59014e+06	5.41356e+06	8.93255e+06	2.89869e+07	2.53946e+07	2.97868e+07	1.38346e+07	1.39267e+07	1.37335e+07
NMW0157	Acetamide, N-phenyl-	93	135	135.068	C8H9NO	103-84-4	Amine	4.39714e+06	5.30417e+06	4.16415e+06	1.26382e+07	1.26636e+07	1.05783e+07	1.08559e+07	7.89213e+06	1.34851e+07	2.62301e+07	2.07752e+07	2.78636e+07	1.33667e+07	1.2219e+07	1.51626e+07
XMW0544	Azulene, 1,2,3,3a,4,5,6,7-octahydro-1,4-dimethyl-7-(1-methylethenyl)-, [1R-(1.alpha.,3a.beta.,4.alpha.,7.beta.)]-	161	81	204.188	C15H24	22567-17-5	Terpenoids	1.31339e+07	1.53743e+07	1.21932e+07	4.95364e+06	4.92615e+06	3.48634e+06	1.59362e+07	1.0517e+07	2.22974e+07	6.70177e+07	5.62966e+07	6.64384e+07	1.40718e+07	1.47794e+07	1.16361e+07
NMW0153	Phenol, 4-butyl-	107	150	150.104	C10H14O	1638-22-8	Phenol	4.87286e+06	6.10262e+06	4.50778e+06	1.34403e+07	1.35904e+07	1.1236e+07	1.0973e+07	8.30151e+06	1.39522e+07	2.43323e+07	2.20291e+07	2.47868e+07	1.30612e+07	1.19187e+07	1.52998e+07
XMW1492	BenzeneacetAldehyde, .alpha.-methyl-4-(2-methylpropyl)-	161	119	190.136	C13H18O	51407-46-6	Aldehyde	1.34453e+07	1.56449e+07	1.2438e+07	4.9361e+06	4.96605e+06	3.52443e+06	1.599e+07	1.04887e+07	2.22263e+07	6.56866e+07	5.41544e+07	6.5341e+07	1.38398e+07	1.45657e+07	1.14927e+07
XMW0244	2-Butanone, 4-(2,6,6-trimethyl-1-cyclohexen-1-yl)-	121	161	194.167	C13H22O	17283-81-7	Ketone	1.83601e+07	2.26893e+07	1.70292e+07	1.35416e+07	1.32116e+07	1.01866e+07	2.04641e+07	1.57948e+07	2.74425e+07	5.45385e+07	4.90867e+07	5.3894e+07	1.32094e+07	1.29908e+07	1.31292e+07
XMW1273	1-(5-Dimethylethyl)pyrazin-2-yl-ethan-1-one	163	136	178.111	C10H14N2O	182306-61-2	Heterocyclic compound	1.34999e+06	1.73143e+06	1.2322e+06	1.3209e+06	1.33155e+06	961047	3.94045e+06	2.97237e+06	5.15001e+06	1.63727e+07	1.49976e+07	1.67021e+07	1.29273e+07	1.22007e+07	1.38938e+07
XMW0264	Bicyclo[4.4.0]dec-1-ene, 2-isopropyl-5-methyl-9-methylene-	161	105	204.188	C15H24	150320-52-8	Terpenoids	1.36464e+08	1.52429e+08	1.30227e+08	5.39108e+07	5.00648e+07	4.30074e+07	2.69866e+07	2.27377e+07	3.55235e+07	2.9815e+07	2.44489e+07	2.92492e+07	1.1425e+07	1.21871e+07	1.07249e+07
D74	4-Acetylanisole	135	150	150.068	C9H10O2	100-06-1	Ketone	1.23436e+06	1.57333e+06	1.12593e+06	1.20738e+06	1.24762e+06	915981	3.45601e+06	2.65272e+06	4.4483e+06	1.38548e+07	1.26417e+07	1.41868e+07	1.09706e+07	1.0376e+07	1.1761e+07
KMW0548	[1aR-(1a.alpha.,4.alpha.,4a.beta.,7b.alpha.)]-1a,2,3,4,4a,5,6,7b-octahydro-1,1,4,7-tetramethyl-1H-Cycloprop[e]azulene	204	161	204.188	C15H24	489-40-7	Terpenoids	9.81807e+06	1.12459e+07	8.96831e+06	5.63642e+06	5.7782e+06	4.65043e+06	3.94345e+06	2.91875e+06	5.33233e+06	1.527e+07	1.31529e+07	1.51144e+07	1.10369e+07	1.03141e+07	1.16137e+07
KMW0516	.alpha.-Terpinyl acetate	136	121	196.146	C12H20O2	80-26-2	Ester	1.20001e+06	1.52169e+06	1.09622e+06	1.16913e+06	1.18399e+06	884294	3.34606e+06	2.54291e+06	4.31408e+06	1.38494e+07	1.25389e+07	1.41282e+07	1.09188e+07	1.03135e+07	1.16463e+07
NMW0167	Resorcinol monoacetate	110	152	152.047	C8H8O3	102-29-4	Ester	2.15977e+06	2.52091e+06	2.0479e+06	3.89627e+06	3.98822e+06	3.34201e+06	4.60768e+06	3.65574e+06	5.79093e+06	1.52361e+07	1.42975e+07	1.5525e+07	1.03485e+07	9.71278e+06	1.12784e+07
XMW0819	(1S,4S,4aR)-1-Isopropyl-4-methyl-7-methylene-1,2,3,4,4a,5,6,7-octahydronaphthalene	161	105	204.188	C15H24	157477-72-0	Terpenoids	4.24853e+06	4.93496e+06	3.92932e+06	3.8696e+06	3.69e+06	2.80484e+06	4.91046e+06	3.77513e+06	6.7024e+06	2.16115e+07	1.92034e+07	2.31056e+07	9.90477e+06	1.01207e+07	1.01591e+07
KMW0605	Pentanoic acid, 1-ethenyl-1,5-dimethyl-4-hexenyl ester	93	80	238.193	C15H26O2	10471-96-2	Ester	2.3692e+08	2.61965e+08	2.28942e+08	7.10558e+07	6.70778e+07	5.98912e+07	2.83012e+07	2.45197e+07	3.58246e+07	1.52112e+07	1.25081e+07	1.44537e+07	9.98667e+06	1.01209e+07	9.73591e+06
XMW0062	2-Propenoic acid, 2-methyl-, 3,3,5-trimethylcyclohexyl ester	109	69	210.162	C13H22O2	7779-31-9	Ester	1.18338e+06	1.4776e+06	1.086e+06	1.1761e+06	1.1965e+06	861076	3.22258e+06	2.51699e+06	4.12783e+06	1.23345e+07	1.11911e+07	1.26448e+07	9.78926e+06	9.2646e+06	1.04158e+07
XMW1105	n-Heptyl hexanoate	117	99	214.193	C13H26O2	6976-72-3	Ester	2.10925e+06	2.66165e+06	2.1554e+06	1.06778e+07	1.03823e+07	8.39417e+06	1.08124e+07	8.55324e+06	1.36423e+07	1.82205e+07	1.60363e+07	1.77101e+07	9.96073e+06	9.90974e+06	9.50385e+06
WMW0023	(+)-alpha-Pinene	93	92	136.125	C10H16	7785-70-8	Terpenoids	2.8836e+07	4.23675e+07	2.62816e+07	7122.71	15375.7	9218.97	1.43806e+07	1.09506e+07	2.24567e+07	1.68282e+07	1.36038e+07	1.68025e+07	9.4037e+06	7.81946e+06	1.16736e+07
XMW0552	2,2'-Isopropylidenebis(5-methylfuran)	189	204	204.115	C13H16O2	59212-75-8	Heterocyclic compound	4.53656e+06	5.01257e+06	4.15302e+06	3.95503e+06	3.71936e+06	2.94752e+06	5.06593e+06	4.00606e+06	6.52413e+06	1.86272e+07	1.67301e+07	1.95905e+07	9.47624e+06	9.62413e+06	9.5647e+06
KMW0622	Cyclohexene, 3-(1,5-dimethyl-4-hexenyl)-6-methylene-, [S-(R*,S*)]-	69	41	204.188	C15H24	20307-83-9	Terpenoids	2.55244e+07	2.84468e+07	2.46896e+07	8.43406e+06	7.9211e+06	6.81208e+06	7.2129e+06	6.22565e+06	8.90079e+06	1.19007e+07	1.09957e+07	1.18811e+07	9.46092e+06	9.37159e+06	9.4374e+06
D216	.alpha.-Irone	121	93	206.167	C14H22O	79-69-6	Terpenoids	4.11471e+06	4.65325e+06	3.99119e+06	5.04712e+06	4.8252e+06	4.24698e+06	5.56185e+06	4.66961e+06	6.70919e+06	1.20281e+07	1.11943e+07	1.20384e+07	9.29971e+06	9.12969e+06	9.19219e+06
XMW0470	1-ButanAmine, N-(2-pyridinylmethylene)-	119	92	162.116	C10H14N2	7032-24-8	Heterocyclic compound	2.81357e+07	3.54424e+07	2.65767e+07	1.25514e+08	1.21907e+08	9.67967e+07	6.03146e+07	4.78091e+07	7.88971e+07	4.69623e+06	3.95756e+06	4.5066e+06	9.18334e+06	8.38438e+06	9.70837e+06
XMW0468	Bicyclo[3.1.1]hept-2-ene, 2,6-dimethyl-6-(4-methyl-3-pentenyl)-	93	41	204.188	C15H24	17699-05-7	Terpenoids	2.21193e+08	2.47762e+08	2.12704e+08	6.52568e+07	6.5426e+07	5.41826e+07	3.32734e+07	2.64345e+07	4.34534e+07	1.64808e+07	1.44268e+07	1.61607e+07	8.94716e+06	8.59173e+06	9.14565e+06
XMW0285	BenzAldehyde, 4-hydroxy-	121	122	122.037	C7H6O2	123-08-0	Aldehyde	3.3851e+06	3.99723e+06	3.09566e+06	8.91734e+06	8.97342e+06	6.84402e+06	7.2626e+06	5.37765e+06	9.08237e+06	1.70648e+07	1.53371e+07	1.72811e+07	8.82972e+06	7.86697e+06	9.75575e+06
D338	1-methyl-4-(1,2,2-trimethylcyclopentyl)cyclohexa-1,3-diene	119	204	204.188	C15H24	29621-78-1	Terpenoids	1.00083e+08	1.12043e+08	9.59274e+07	6.49059e+07	6.04363e+07	5.40599e+07	2.51826e+07	2.19519e+07	3.33332e+07	1.74463e+07	1.41872e+07	1.67633e+07	8.81354e+06	9.18149e+06	8.41034e+06
NMW0227	(Z)-1-Methyl-4-(6-methylhept-5-en-2-ylidene)cyclohex-1-ene	93	119	204.188	C15H24	13062-00-5	Terpenoids	4.83495e+06	5.41639e+06	4.4793e+06	9.21362e+06	9.02657e+06	7.77748e+06	1.24947e+07	1.03257e+07	1.52286e+07	2.65205e+07	2.46463e+07	2.59477e+07	8.81862e+06	8.84108e+06	8.61675e+06
XMW1490	3-MethoxycinnamAldehyde	162	161	162.068	C10H10O2	56578-36-0	Aldehyde	3.03227e+07	3.3417e+07	2.84354e+07	3.50091e+06	3.26585e+06	2.32693e+06	5.42034e+06	3.84939e+06	7.40254e+06	2.62664e+07	2.03978e+07	2.58006e+07	8.6932e+06	9.53125e+06	7.01123e+06
WMW0007	[1S-(1.alpha.,7.alpha.,8a.beta.)]-1,2,3,5,6,7,8,8a-octahydro-1,4-dimethyl-7-(1-methylethenyl)-Azulene	107	93	204.188	C15H24	3691-11-0	Terpenoids	8.48555e+07	9.45388e+07	8.1352e+07	2.69428e+07	2.45941e+07	2.23731e+07	1.12716e+07	9.78357e+06	1.46501e+07	1.54464e+07	1.24749e+07	1.45839e+07	8.12249e+06	8.3777e+06	7.87673e+06
WMW0223	Cedrene	41	119	204.188	C15H24	11028-42-5	Terpenoids	1.27108e+07	1.50094e+07	1.17096e+07	7.53647e+06	7.55385e+06	5.80147e+06	1.18959e+07	9.38142e+06	1.55315e+07	2.65907e+07	2.44908e+07	2.64359e+07	8.14662e+06	7.88456e+06	7.84746e+06
KMW0652	Cubenol	119	41	222.198	C15H26O	21284-22-0	Terpenoids	478134	566966	484371	3.36244e+06	2.90845e+06	2.90629e+06	3.67699e+06	2.38479e+06	3.32667e+06	6.89939e+06	7.73376e+06	6.66794e+06	7.78657e+06	7.84711e+06	7.85373e+06
D341	Naphthalene, decahydro-1,6-bis(methylene)-4-(1-methylethyl)-, (4.alpha.,4a.alpha.,8a.alpha.)-	81	41	204.188	C15H24	30021-46-6	Terpenoids	2.80779e+06	3.21081e+06	2.3535e+06	3.0254e+06	2.98388e+06	2.36217e+06	3.68536e+06	2.82109e+06	5.06533e+06	1.55292e+07	1.40416e+07	1.56764e+07	7.86878e+06	7.83922e+06	7.62959e+06
NMW0183	Benzenemethanol, 4-hydroxy-	95	77	124.052	C7H8O2	623-05-2	Alcohol	1.04728e+07	1.20097e+07	9.10769e+06	6.10458e+06	6.16918e+06	4.56797e+06	1.1163e+07	8.64802e+06	1.47517e+07	2.93342e+07	2.6784e+07	2.9541e+07	7.62477e+06	7.42343e+06	7.50027e+06
D283	2-Buten-1-one, 1-(2,6,6-trimethyl-2-cyclohexen-1-yl)-, (E)-	69	123	192.151	C13H20O	24720-09-0	Ketone	1.74809e+06	2.08669e+06	1.55408e+06	1.31457e+06	1.31913e+06	1.10686e+06	2.69123e+06	2.12854e+06	3.38317e+06	1.67872e+07	1.5883e+07	1.72823e+07	7.04819e+06	6.77987e+06	7.57325e+06
XMW0379	Bicyclo[5.2.0]nonane, 2-methylene-4,8,8-trimethyl-4-vinyl-	93	133	204.188	C15H24	242794-76-9	Terpenoids	1.94773e+07	2.3804e+07	1.80441e+07	8.48979e+07	8.38937e+07	6.67712e+07	4.12785e+07	3.33035e+07	5.52022e+07	3.64398e+06	3.06532e+06	3.63423e+06	6.70937e+06	6.25659e+06	6.99092e+06
XMW0700	4a,8-Dimethyl-2-(prop-1-en-2-yl)-1,2,3,4,4a,5,6,7-octahydronaphthalene	189	133	204.188	C15H24	103827-22-1	Terpenoids	1737596	1939123	1605648	7.76453e+06	7.43035e+06	6.38422e+06	5.48043e+06	4.26485e+06	6.74385e+06	6706531	6240978	6470903	6427003	6153933	6545531
XMW0800	2(1H)-Pyridinone, 3-acetyl-4-hydroxy-6-methyl-	152	167	167.058	C8H9NO3	5501-39-3	Heterocyclic compound	1.31995e+06	1.51628e+06	1.22334e+06	2.3634e+06	2.39538e+06	1.99418e+06	2.69343e+06	2.156e+06	3.37861e+06	9.1489e+06	8.40663e+06	9.31648e+06	6.01922e+06	5.71855e+06	6.68008e+06
D246	Propanoic acid, 2-methyl-, 3,7-dimethyl-2,6-octadienyl ester, (Z)-	69	93	224.178	C14H24O2	2345-24-6	Ester	1.56512e+06	1.75056e+06	1.4336e+06	8.22903e+06	8.10824e+06	7.08443e+06	7.36789e+06	6.52103e+06	9.17863e+06	1.12501e+07	1.00221e+07	1.12434e+07	6.20949e+06	6.05761e+06	6.0207e+06
KMW0573	(E)-.beta.-Famesene	41	69	204.188	C15H24	18794-84-8	Terpenoids	2.88478e+06	3.15637e+06	2.39894e+06	2.51249e+06	2.5765e+06	2.00202e+06	2.93206e+06	2.39283e+06	4.07327e+06	1.10427e+07	1.00534e+07	1.11533e+07	6.0271e+06	6.01154e+06	5.86401e+06
NMW0214	3-(4-Hydroxyphenyl)propanal	107	150	150.068	C9H10O2	20238-83-9	Aldehyde	1.16028e+06	1.35297e+06	1.12998e+06	5696186	5577169	4732967	3654760	2965850	4466084	5737296	5194731	5695853	5738708	5525813	5916931
XMW0023	4-methyl-1-(1-methylethyl)-Bicyclo[3.1.0]hex-2-ene	93	77	136.125	C10H16	28634-89-1	Hydrocarbons	2.14851e+07	3.02726e+07	1.88955e+07	9	9	9	9.19559e+06	6.94784e+06	1.41271e+07	9.65765e+06	8.08636e+06	9.89416e+06	5.56435e+06	4.78961e+06	6.54088e+06
NMW0169	1,2,3-Benzenetriol	126	52	126.032	C6H6O3	87-66-1	Phenol	1.09037e+06	1.25045e+06	1.02331e+06	1.94804e+06	2.01202e+06	1.66838e+06	2.26777e+06	1.80034e+06	2.9199e+06	8.17776e+06	7.66654e+06	8.27119e+06	5.3309e+06	4.94871e+06	5.85067e+06
XMW0388	(4aR,8aR)-5,8a-dimethyl-3-propan-2-ylidene-1,2,4,4a,7,8-hexahydronaphthalene	161	122	204.188	C15H24	6813-21-4	Terpenoids	4.79071e+06	5.59626e+06	4.68491e+06	1.32466e+07	1.27885e+07	1.11981e+07	1.11128e+07	9.27186e+06	1.39715e+07	1.64767e+07	1.40519e+07	1.58068e+07	5.2626e+06	5.27585e+06	5.18106e+06
XMW0012	Naphthalene, 1,2,4a,5,6,8a-hexahydro-4,7-dimethyl-1-(1-methylethyl)-, [1S-(1.alpha.,4a.beta.,8a.alpha.)]-	105	161	204.188	C15H24	24406-05-1	Terpenoids	5912649	6689313	5695520	17229263	16502121	14665034	12622803	11071751	15954349	15162425	13145386	14406348	5223706	5223232	4879950
w11	3,5,9-Undecatrien-2-one, 6,10-dimethyl-, (E,Z)-	69	81	192.151	C13H20O	13927-47-4	Ketone	623582	730442	600514	9	9	9	2.1704e+06	1.85096e+06	2.48163e+06	6.52864e+06	5.77613e+06	6.52062e+06	5.13028e+06	5.07092e+06	5.10562e+06
XMW0781	2-Nitrophenyl acetate	139	181	181.038	C8H7NO4	610-69-5	Ester	1.03613e+06	1.21106e+06	972786	1.86413e+06	1.90433e+06	1.57382e+06	2.13971e+06	1.71078e+06	2.70111e+06	7.62169e+06	7.14517e+06	7.74313e+06	4.93035e+06	4.66627e+06	5.50952e+06
NMW0158	Benzene, 1-methoxy-2-nitro-	77	106	153.043	C7H7NO3	91-23-6	Aromatics	2.04504e+06	2.44338e+06	1.80419e+06	4.84719e+06	4.94938e+06	4.12317e+06	4.22549e+06	3.2434e+06	5.40736e+06	9.45047e+06	8.60684e+06	9.61601e+06	4.91782e+06	4.50544e+06	5.59311e+06
XMW1077	1,3-Dioxolane-2,2-diethanol	117	99	162.089	C7H14O4	5694-95-1	Alcohol	3.01956e+06	3.66116e+06	2.63658e+06	558236	555825	482305	2.03925e+06	1.69194e+06	2.82104e+06	1.72691e+07	1.62853e+07	1.75833e+07	4.95201e+06	4.79343e+06	5.26445e+06
XMW0982	Benzene, [1-[[1-(1-methylethyl)-3-butenyl]oxy]ethyl]-, [S-(R*,R*)]-	105	106	218.167	C15H22O	98088-51-8	Aromatics	2.83452e+06	3.34361e+06	2.6195e+06	3.47442e+06	3.589e+06	2.89793e+06	4.01431e+06	2.79952e+06	5.54583e+06	1.56039e+07	1.30234e+07	1.5141e+07	5.15882e+06	5.02681e+06	4.73177e+06
XMW0143	1H-3a,7-Methanoazulene, 2,3,4,7,8,8a-hexahydro-3,6,8,8-tetramethyl-, [3R-(3.alpha.,3a.beta.,7.beta.,8a.alpha.)]-	119	93	204.188	C15H24	469-61-4	Terpenoids	6.59532e+07	7.64921e+07	6.15077e+07	2.48977e+07	2.47506e+07	2.07474e+07	1.0634e+07	8.42521e+06	1.5292e+07	5.81482e+06	5.16078e+06	5.76014e+06	4.85796e+06	4.73398e+06	5.26852e+06
KMW0555	trans-.alpha.-Bergamotene	119	93	204.188	C15H24	13474-59-4	Terpenoids	3.2593e+08	3.6754e+08	3.12447e+08	9.45031e+07	9.33834e+07	7.74559e+07	3.76621e+07	3.08487e+07	4.88538e+07	9	9	9	4.81918e+06	4.55347e+06	5.34577e+06
D301	BenzeneacetAldehyde, .alpha.-(2-methylpropylidene)-	174	103	174.104	C12H14O	26643-91-4	Aldehyde	1.14176e+06	1.33038e+06	1.06411e+06	2.01233e+06	2.02433e+06	1.68358e+06	2.23889e+06	1.82928e+06	2.79492e+06	6.95814e+06	6.64524e+06	7.2565e+06	4.77801e+06	4.62619e+06	5.13119e+06
KMW0629	1-Dodecanol	55	69	186.198	C12H26O	112-53-8	Alcohol	1.23618e+06	1.47047e+06	1.14623e+06	5.66859e+06	5.60558e+06	4.89293e+06	5.68021e+06	4.67401e+06	6.99329e+06	8.41647e+06	7.41065e+06	8.32509e+06	4.71876e+06	4.65062e+06	4.63274e+06
NMW0228	2,4,6-Cycloheptatrien-1-one, 2-hydroxy-4-(1-methylethyl)-	121	164	164.084	C10H12O2	499-44-5	Terpenoids	1.87531e+06	2.12045e+06	1.79973e+06	8.37879e+06	8.40776e+06	7.20855e+06	5.94635e+06	4.95049e+06	7.29396e+06	1.1521e+07	1.1355e+07	1.15876e+07	4.49766e+06	4.57119e+06	4.48154e+06
XMW1435	(6,6-dimethyl-2-bicyclo[3.1.1]hept-2-enyl)methyl 2-methylpropanoate	91	119	222.162	C14H22O2	29021-37-2	Ester	2.67012e+06	3.02895e+06	2.42791e+06	2.80206e+06	2.814e+06	2.32434e+06	3.23626e+06	2.35637e+06	4.39628e+06	1.19821e+07	1.00211e+07	1.15848e+07	4.59793e+06	4.45676e+06	4.39317e+06
KMW0365	2-((3,3-Dimethyloxiran-2-yl)methyl)-3-methylfuran	95	79	166.099	C10H14O2	92356-06-4	Heterocyclic compound	1.16948e+07	1.27328e+07	1.17975e+07	9	9	9	6.41936e+06	6.26847e+06	7.30883e+06	3.78143e+06	3.47177e+06	3.88356e+06	4.32855e+06	4.30132e+06	4.21308e+06
XMW0971	Benzyl angelate	91	83	190.099	C12H14O2	37526-87-7	Ester	1.11155e+08	1.19419e+08	1.0978e+08	1.66249e+07	1.4722e+07	1.35298e+07	4.64173e+06	3.50532e+06	4.43085e+06	4.27172e+06	3.86912e+06	4.18482e+06	4.20574e+06	4.19777e+06	4.42483e+06
XMW1222	2,4-Dioxabicyclo[3.2.0]hept-6-en-3-one, 1,5-dichloro-6,7-dimethyl-	101	103	207.969	C7H6Cl2O3	35436-20-5	Ketone	855462	977083	786224	1.50393e+06	1.55413e+06	1.29295e+06	1.76309e+06	1.40478e+06	2.23267e+06	6.52502e+06	6.11377e+06	6.61229e+06	4.21025e+06	3.88695e+06	4.61487e+06
D445	Furfuryl hexanoate	81	98	196.11	C11H16O3	39252-02-3	Ester	1.46196e+06	1.89515e+06	1.31419e+06	4.045e+06	4.11737e+06	3.42956e+06	3.50653e+06	2.56105e+06	4.44256e+06	7.89261e+06	6.38969e+06	8.05619e+06	4.09175e+06	3.77517e+06	4.70242e+06
WMW0146	.alpha.-Maaliene	161	122	204.188	C15H24	489-28-1	Terpenoids	3.66088e+06	3.95426e+06	3.40602e+06	9.02942e+06	9.01734e+06	7.36778e+06	2.00102e+07	1.54985e+07	2.52666e+07	9.49276e+06	9.10214e+06	9.65286e+06	4.00514e+06	3.9568e+06	4.28013e+06
XMW0817	(1S,5S,6R)-6-Methyl-2-methylene-6-(4-methylpent-3-en-1-yl)bicyclo[3.1.1]heptane	69	93	204.188	C15H24	15438-94-5	Terpenoids	7.04187e+07	7.75689e+07	6.7725e+07	1.73179e+07	1.68938e+07	1.36331e+07	1.21762e+07	9.16987e+06	1.61742e+07	3.21224e+07	2.65329e+07	3.1218e+07	4.4604e+06	4.64743e+06	3.11896e+06
KMW0589	Humulene	93	80	204.188	C15H24	6753-98-6	Terpenoids	2.65919e+08	2.87675e+08	2.53756e+08	1.02279e+07	9.34069e+06	6.77892e+06	4.49536e+06	3.53142e+06	6.00262e+06	1.13864e+07	8.95785e+06	1.0879e+07	4.26351e+06	4.46652e+06	3.39122e+06
XMW0160	Megastigmatrienone	190	148	190.136	C13H18O	38818-55-2	Ketone	713806	856293	678082	3.83724e+06	3.68342e+06	3.07887e+06	3.52626e+06	2.66217e+06	4.46936e+06	6.53471e+06	5.56355e+06	6.37744e+06	4.06338e+06	4.15359e+06	3.85496e+06
XMW0519	Cyclobutanespiro-2'-bicyclo[1.1.0]butane-4'-spirocyclobutane	91	106	134.11	C10H14	76308-11-7	Hydrocarbons	1.19659e+07	1.74073e+07	1.07958e+07	9	9	9	5.98696e+06	4.54152e+06	9.30992e+06	6.94292e+06	5.61674e+06	6.95048e+06	3.88474e+06	3.2099e+06	4.82711e+06
NMW0160	Benzoic Acid, 2,3-dihydroxy-	136	52	154.027	C7H6O4	303-38-8	Acid	1.4589e+06	1.79825e+06	1.25691e+06	3.67793e+06	3.76287e+06	3.09071e+06	3.14707e+06	2.26696e+06	3.84532e+06	7.9926e+06	5.94977e+06	8.05202e+06	3.89403e+06	3.52883e+06	4.41981e+06
KMW0556	Naphthalene, decahydro-4a-methyl-1-methylene-7-(1-methylethenyl)-, [4aR-(4a.alpha.,7.alpha.,8a.beta.)]-	41	105	204.188	C15H24	17066-67-0	Terpenoids	2.62843e+07	2.88675e+07	2.57668e+07	5.9031e+06	5.63951e+06	4.43697e+06	7.65878e+06	5.65445e+06	1.03473e+07	3.09789e+07	2.62078e+07	3.02069e+07	4.29721e+06	4.52066e+06	2.82308e+06
KMW0148	.alpha.-Pinene	93	91	136.125	C10H16	80-56-8	Terpenoids	1.29263e+07	1.82263e+07	1.14525e+07	9	9	9	5.92529e+06	4.67866e+06	9.10104e+06	6.35672e+06	5.1844e+06	6.39099e+06	3.83386e+06	3.23911e+06	4.52041e+06
XMW0743	(-)-Aristolene	105	161	204.188	C15H24	6831-16-9	Terpenoids	2.48832e+08	2.69644e+08	2.47853e+08	1.05561e+07	1.0576e+07	8.77356e+06	2.5984e+07	2.02801e+07	3.2959e+07	9.59379e+06	9.14894e+06	9.68089e+06	3.74106e+06	3.63982e+06	4.07927e+06
D362	3,4-Methylenedioxybenzyl acetate	135	152	194.058	C10H10O4	326-61-4	Ester	2.09543e+06	2.43419e+06	1.9412e+06	3.91986e+06	3.86663e+06	3.34628e+06	5.55411e+06	4.42218e+06	6.64901e+06	1.16286e+07	1.08737e+07	1.15273e+07	3.77818e+06	3.8352e+06	3.64194e+06
XMW0695	Propanoic acid, 2-methyl-, octyl ester	89	71	200.178	C12H24O2	109-15-9	Ester	537263	656353	498095	531043	556391	402337	1.38064e+06	1.11794e+06	1.70615e+06	4.67901e+06	4.32504e+06	4.7936e+06	3.73957e+06	3.52932e+06	3.95146e+06
NMW0270	Benzophenone	105	77	182.073	C13H10O	119-61-9	Ketone	284123	308583	285565	1.91447e+06	1.67002e+06	1.68835e+06	2.04837e+06	1.39253e+06	1.73749e+06	3.6427e+06	4.37224e+06	3.64277e+06	3.66856e+06	3.71022e+06	3.69892e+06
XMW1476	1-Propanone, 1-(4-methoxyphenyl)-	135	77	164.084	C10H12O2	121-97-1	Ketone	2.05454e+06	2.3955e+06	1.91921e+06	3.91986e+06	3.86663e+06	3.34628e+06	5.55411e+06	4.43861e+06	6.64901e+06	1.16159e+07	1.08271e+07	1.15108e+07	3.70979e+06	3.77421e+06	3.58695e+06
XMW0987	Eudesma-2,4,11-triene	131	119	202.172	C15H22	82462-31-5	Terpenoids	1.16611e+06	1.35526e+06	1.08582e+06	4.27626e+06	4.16832e+06	4.16068e+06	5.99418e+06	4.34196e+06	7.14571e+06	7.08565e+06	6.81414e+06	7.68137e+06	3.46053e+06	3.42843e+06	4.04057e+06
WMW0148	Spiro[4.5]dec-7-ene, 1,8-dimethyl-4-(1-methylethenyl)-, [1S-(1.alpha.,4.beta.,5.alpha.)]-	119	121	204.188	C15H24	24048-44-0	Terpenoids	2.62538e+06	2.95668e+06	2.49891e+06	5.64817e+06	5.75393e+06	4.73523e+06	4.28536e+06	3.11341e+06	5.64015e+06	1.09074e+07	9.1794e+06	1.07068e+07	3.73611e+06	3.66151e+06	3.48214e+06
D328	(5R,10R)-10-Methyl-6-methylene-2-(propan-2-ylidene)spiro[4.5]dec-7-ene	134	91	202.172	C15H22	28908-27-2	Terpenoids	548746	643817	545926	960713	931664	805956	2.60694e+06	2.03416e+06	2.89812e+06	7.6234e+06	7.40705e+06	7.52488e+06	3.60843e+06	3.61145e+06	3.31993e+06
D171	3-(4-Isopropylphenyl)-2-methylpropionAldehyde	133	190	190.136	C13H18O	103-95-7	Aldehyde	2.37135e+06	2.65441e+06	2.17556e+06	2.38571e+06	2.43705e+06	1.92746e+06	2.40809e+06	1.71367e+06	3.19038e+06	8.24098e+06	7.05858e+06	8.24429e+06	3.52096e+06	3.4727e+06	3.52603e+06
NMW0155	Propofol	163	178	178.136	C12H18O	2078-54-8	Phenol	1.18481e+06	1.50816e+06	1.07381e+06	3.50393e+06	3.48833e+06	2.86401e+06	2.95995e+06	2.12874e+06	3.735e+06	5.77971e+06	5.11767e+06	5.81748e+06	3.44245e+06	3.10062e+06	3.87151e+06
NMW0209	Undecylenic Acid	55	41	184.146	C11H20O2	112-38-9	Acid	1.58681e+07	1.75878e+07	1.52055e+07	2.91631e+06	2.87003e+06	2.22992e+06	5.73453e+06	4.13359e+06	7.97199e+06	2.76177e+07	2.33587e+07	2.69563e+07	3.79267e+06	3.99106e+06	2.45906e+06
KMW0158	BenzAldehyde	77	106	106.042	C7H6O	100-52-7	Aldehyde	1.87365e+07	2.05021e+07	1.84698e+07	1.20221e+06	1.23907e+06	1.16435e+06	2.56195e+06	2.55401e+06	2.32992e+06	957301	1.34869e+06	1.16103e+06	3.06786e+06	2.68837e+06	4.23173e+06
NMW0173	2,6-dihydroxy-Benzoic Acid	136	108	154.027	C7H6O4	303-07-1	Acid	205736	238963	181164	682001	665153	604666	1.0917e+06	807385	1.36362e+06	7.48494e+06	7.07104e+06	7.69925e+06	3.2179e+06	3.10385e+06	3.49111e+06
NMW0202	Phenol, 4-pentyl-	107	164	164.12	C11H16O	14938-35-3	Phenol	1.22524e+06	1.30363e+06	1.11651e+06	2.07986e+06	2.1394e+06	1.7315e+06	1.71594e+06	1.30037e+06	2.20247e+06	5.28657e+06	4.76455e+06	5.23638e+06	3.30148e+06	3.14871e+06	3.33476e+06
XMW1172	3,6-Dimethyl-4H-furo[3,2-c]pyran-4-one	164	149	164.047	C9H8O3	36745-38-7	Heterocyclic compound	723534	838949	661651	1.26019e+06	1.26729e+06	1.06565e+06	1.43759e+06	1.15585e+06	1.75279e+06	4.58569e+06	4.2542e+06	4.61417e+06	3.05942e+06	2.9517e+06	3.4181e+06
XMW0520	Nitroguanidine	58	104	104.033	CH4N4O2	556-88-7	Nitrogen compounds	728307	828275	698642	1.22763e+06	1.22381e+06	1.04377e+06	1.39945e+06	1.145e+06	1.74844e+06	4.52035e+06	4.23949e+06	4.6664e+06	3.09593e+06	2.93193e+06	3.29757e+06
XMW1478	Geranyl isobutyrate	69	68	224.178	C14H24O2	2345-26-8	Ester	1.47497e+08	1.62116e+08	1.4456e+08	4.14856e+07	3.93882e+07	3.54768e+07	1.62931e+07	1.40474e+07	2.02439e+07	2.7604e+06	2.36939e+06	2.65496e+06	3.07219e+06	3.07329e+06	3.04893e+06
NMW0176	Benzeneacetamide	91	92	135.068	C8H9NO	103-81-1	Amine	8.46192e+06	1.01326e+07	7.74176e+06	3.69247e+07	3.66802e+07	2.87776e+07	1.79072e+07	1.42215e+07	2.39151e+07	1.63352e+06	1.30167e+06	1.57244e+06	3.04864e+06	2.84169e+06	3.27712e+06
D255	Quinoxaline, 2,3-dimethyl-	117	158	158.084	C10H10N2	2379-55-7	Heterocyclic compound	4.51177e+06	5.493e+06	4.16652e+06	2.96906e+06	2.95067e+06	2.22319e+06	4.75996e+06	3.56456e+06	6.33126e+06	1.17673e+07	1.06898e+07	1.16186e+07	3.07539e+06	2.98226e+06	2.99069e+06
XMW1025	1H-Indene, 2,3-dihydro-4-propyl-	131	117	160.125	C12H16	92013-16-6	Aromatics	1.09756e+06	1.3291e+06	1.00078e+06	3.08474e+06	3.11084e+06	2.58546e+06	2.52006e+06	1.86849e+06	3.24257e+06	5.47291e+06	4.92095e+06	5.53438e+06	2.86923e+06	2.59675e+06	3.17705e+06
D274	2H-1-Benzopyran-2-one, 3-methyl-	131	160	160.052	C10H8O2	2445-82-1	Heterocyclic compound	7066779	8343127	6695947	692512	644675	365105	3180926	2109011	4799917	30111268	24104868	29105494	3009886	3092995	2.08137e+06
D319	.beta.-Acorenol	119	93	222.198	C15H26O	28400-11-5	Terpenoids	365065	411060	374261	1.52643e+06	1.40372e+06	1.40573e+06	1.79882e+06	1.14059e+06	1.48908e+06	3.10789e+06	3.66232e+06	3.04687e+06	2.66654e+06	2.63629e+06	2.81227e+06
XMW0303	Hexanoic acid, 5-hexenyl ester	67	82	198.162	C12H22O2	108058-81-7	Ester	1.0628e+06	1.25658e+06	934654	2.56474e+06	2.58899e+06	2.18028e+06	2.14248e+06	1.6192e+06	2.65615e+06	4.97255e+06	4.42484e+06	4.93867e+06	2.63993e+06	2.41505e+06	2.92359e+06
NMW0166	Biphenyl	154	153	154.078	C12H10	92-52-4	Aromatics	590239	677932	553897	1.0335e+06	1.07088e+06	898081	1.19962e+06	962634	1.48338e+06	3.87504e+06	3.55795e+06	3.97089e+06	2.60666e+06	2.46943e+06	2.89835e+06
KMW0517	2-Undecenal, E-	41	70	168.151	C11H20O	53448-07-0	Aldehyde	942677	1.18576e+06	857575	2.46161e+06	2.50829e+06	2.14015e+06	2.11516e+06	1.65829e+06	2.67443e+06	4.93322e+06	4.48257e+06	4.96154e+06	2.59445e+06	2.37384e+06	2.97217e+06
KMW0518	2,6-Octadien-1-ol, 3,7-dimethyl-, acetate, (Z)-	69	93	196.146	C12H20O2	141-12-8	Ester	892004	1.07809e+06	799412	2.35898e+06	2.42191e+06	1.9669e+06	2.02921e+06	1.54747e+06	2.52021e+06	4.51209e+06	4.09109e+06	4.59458e+06	2.47693e+06	2.22094e+06	2.75908e+06
NMW0244	Phenol, 4-hexyl-	107	178	178.136	C12H18O	2446-69-7	Phenol	361483	401788	357330	947631	844251	1.05143e+06	1.62582e+06	695274	700077	877845	2.10308e+06	816823	2.6416e+06	2.21421e+06	2.58694e+06
KMW0558	1,5-Dimethyl-1-vinyl-4-hexenyl butyrate	93	41	224.178	C14H24O2	78-36-4	Ester	4.60277e+07	5.31719e+07	4.249e+07	2.28502e+07	2.30032e+07	1.92648e+07	8.79333e+06	6.8361e+06	1.13213e+07	3.25075e+06	2.71989e+06	3.05745e+06	2.44648e+06	2.33513e+06	2.64473e+06
XMW0127	o-Cymene	119	91	134.11	C10H14	527-84-4	Terpenoids	450078	540999	365872	16633.5	17692.7	21381.3	6.75754e+06	5.30738e+06	9.72329e+06	404707	361166	423103	2.30238e+06	2.05343e+06	2.70605e+06
XMW0555	2-Acetylbenzofuran	145	160	160.052	C10H8O2	1646-26-0	Heterocyclic compound	1.03376e+06	1.26489e+06	895410	325615	306758	285204	923956	688041	1.09581e+06	7.25753e+06	6.80775e+06	7.44582e+06	2.21661e+06	2.24599e+06	2.45342e+06
XMW1336	N-Benzyloxy-2-carbomethoxyaziridine	91	92	207.09	C11H13NO3	53084-33-6	Heterocyclic compound	5.30537e+06	5.78082e+06	4.99095e+06	1.88459e+07	1.79339e+07	1.625e+07	8.64968e+06	7.62949e+06	1.07842e+07	4.08312e+06	3.75478e+06	3.78845e+06	2.27171e+06	2.27108e+06	2.18431e+06
D152	Propanoic acid, 2-methyl-, 2-phenylethyl ester	104	105	192.115	C12H16O2	103-48-0	Ester	1.13164e+06	1.40529e+06	1.00507e+06	297263	305713	262803	890790	727618	1.18321e+06	7.43215e+06	6.93644e+06	7.55727e+06	2.21421e+06	2.142e+06	2.37077e+06
KMW0523	1-Undecanol	55	69	172.183	C11H24O	112-42-5	Alcohol	838555	972214	716977	2.0185e+06	2.08692e+06	1.79253e+06	1.70812e+06	1.27711e+06	2.2369e+06	4.03658e+06	3.67616e+06	4.08642e+06	2.11644e+06	1.9448e+06	2.41923e+06
XMW0467	2-Pyridin-2-ylmethyl-cyclohexanone	93	146	189.115	C12H15NO	113777-22-3	Ketone	397547	474796	393077	597588	516369	621201	1.18671e+06	623524	615066	1.285e+06	2.94616e+06	1.23563e+06	2.15475e+06	1.95213e+06	2.36308e+06
NMW0168	Diethyl adipate	111	157	202.121	C10H18O4	141-28-6	Ester	450004	512664	421972	804640	823374	680083	919994	740548	1.12201e+06	3.11532e+06	2.93849e+06	3.1928e+06	2.08448e+06	1.95877e+06	2.29291e+06
QWM0004	Naphthalene, 1,2-dihydro-1,1,6-trimethyl-	157	142	172.125	C13H16	30364-38-6	Aromatics	318049	389478	295754	329590	336785	271480	772161	603566	938558	2.62037e+06	2.38715e+06	2.5854e+06	2.07384e+06	1.99716e+06	2.21472e+06
D156	Propanoic acid, 2-methyl-, 3-phenylpropyl ester	118	117	206.131	C13H18O2	103-58-2	Ester	182764	221930	184731	1.04997e+06	985634	1.10184e+06	829037	405224	527396	965467	1.54335e+06	1.06497e+06	2.02143e+06	1.75375e+06	2.43727e+06
KMW0217	D-Limonene	68	93	136.125	C10H16	5989-27-5	Terpenoids	5.00907e+06	6.69252e+06	4.39996e+06	27729.9	31568.5	24454.3	2.86074e+06	2.19608e+06	4.0383e+06	2.23568e+06	2.00021e+06	2.34792e+06	1.97966e+06	1.77825e+06	2.28266e+06
KMW0218	Eucalyptol	154	81	154.136	C10H18O	470-82-6	Terpenoids	789112	858137	752043	19279.9	28324.5	21244.2	1.62895e+06	1.55812e+06	1.83736e+06	1.09665e+06	1.07163e+06	1.13573e+06	2.0079e+06	1.96825e+06	2.02186e+06
XMW1017	1,E-11,Z-13-Hexadecatriene	67	82	220.219	C16H28	80634-97-5	Hydrocarbons	301266	354846	299352	429547	364878	474084	1.04155e+06	495014	516473	1.05846e+06	2.91459e+06	1.06992e+06	1.95109e+06	1.73639e+06	2.21542e+06
KMW0644	1H-Cycloprop[e]azulen-7-ol, decahydro-1,1,7-trimethyl-4-methylene-, [1ar-(1a.alpha.,4a.alpha.,7.beta.,7a.beta.,7b.alpha.)]-	159	205	220.183	C15H24O	6750-60-3	Terpenoids	582856	683875	574012	1.16237e+06	1.00746e+06	1.22843e+06	2.53775e+06	1.05081e+06	1.20283e+06	1.33671e+06	2.51193e+06	1.29804e+06	2.14494e+06	1.71215e+06	2.02567e+06
KMW0613	.alpha.-Farnesene	41	93	204.188	C15H24	502-61-4	Terpenoids	4.94273e+07	5.39785e+07	4.82966e+07	1.67698e+07	1.61327e+07	1.45395e+07	6.9547e+06	5.99991e+06	8.53157e+06	2.52775e+06	2.12943e+06	2.40811e+06	1.9224e+06	1.96606e+06	1.87439e+06
XMW0472	1,2-Ethanediol, monobenzoate	105	77	166.063	C9H10O3	94-33-7	Ester	4.83482e+06	5.94376e+06	4.49678e+06	2.17652e+07	2.1327e+07	1.68659e+07	1.00905e+07	7.97355e+06	1.36865e+07	1.44123e+06	1.1524e+06	1.41716e+06	1.81657e+06	1.70791e+06	2.04945e+06
KMW0704	.alpha.-Calacorene	157	142	200.157	C15H20	21391-99-1	Terpenoids	281643	290147	245437	2.22289e+06	2.15262e+06	2.2172e+06	1.70313e+06	1.24086e+06	1.53382e+06	1.00227e+06	1.15851e+06	985637	1.76085e+06	1.7076e+06	2.09778e+06
XMW0271	Cadina-1(10),6,8-triene	187	159	202.172	C15H22	1460-96-4	Terpenoids	331466	421170	350035	655884	643399	552760	1.04774e+06	819086	1.08065e+06	1.50019e+06	1.60742e+06	1.50535e+06	1.78484e+06	1.6872e+06	1.84611e+06
D409	(S)-2,5-Dimethyl-3-vinylhex-4-en-2-ol	81	59	154.136	C10H18O	35671-15-9	Alcohol	713651	747750	654470	14737	15989	16541	1424666	1377392	1663962	1006054	967921	1041936	1786878	1.70261e+06	1808117
NMW0161	3-Phenyl-1-propanol, acetate	118	117	178.099	C11H14O2	122-72-5	Ester	2.82867e+06	3.23561e+06	2.61225e+06	1.82989e+06	1.82576e+06	1.52965e+06	1.50936e+06	1.15862e+06	1.90531e+06	9	9	9	1.72068e+06	1.59565e+06	1.9696e+06
D268	TetraSulfur compounds, di-2-propenyl	41	73	209.967	C6H10S4	2444-49-7	Sulfur compounds	5.62005e+06	6.09778e+06	5.50603e+06	2.73021e+07	2.66487e+07	2.39141e+07	1.17717e+07	1.09553e+07	1.53495e+07	759028	711194	718123	1.75759e+06	1.77761e+06	1.69815e+06
D402	Piperitenone oxide	123	67	166.099	C10H14O2	35178-55-3	Ketone	672730	872276	646920	1.70582e+06	1.72459e+06	1.45221e+06	1.40921e+06	1.03746e+06	1.84248e+06	2.85533e+06	2.5468e+06	2.92147e+06	1.62313e+06	1.46768e+06	1.83135e+06
KMW0673	.alpha.-Cadinol	95	121	222.198	C15H26O	481-34-5	Terpenoids	178475	219011	185365	815518	689818	713525	1.10431e+06	645554	831506	2.32083e+06	3.04807e+06	2.3812e+06	1.61076e+06	1.60626e+06	1.68208e+06
WMW0218	Butylated Hydroxytoluene	205	57	220.183	C15H24O	128-37-0	Aromatics	26590521	29510602	25433904	8.68024e+06	8.0699e+06	7.01928e+06	4.09596e+06	3.44498e+06	5.40908e+06	3.72105e+06	3.0494e+06	3.69144e+06	1.64887e+06	1.70783e+06	1.52798e+06
WMW0126	1,3-Hexadiene, 3-ethyl-2-methyl-	67	95	124.125	C9H16	61142-36-7	Hydrocarbons	3.90437e+06	5.16565e+06	3.41196e+06	27156.8	27466.3	21758.5	2.2749e+06	1.76203e+06	3.21522e+06	1.76829e+06	1.57638e+06	1.84367e+06	1.60529e+06	1.43071e+06	1.8153e+06
KMW0639	3-Buten-2-one, 4-(2,2,6-trimethyl-7-oxabicyclo[4.1.0]hept-1-yl)-	123	41	208.146	C13H20O2	23267-57-4	Terpenoids	360440	421307	348548	1.80791e+06	1.76818e+06	1.51503e+06	1.89365e+06	1.52542e+06	2.27055e+06	2.53766e+06	2.36014e+06	2.58817e+06	1.6068e+06	1.56865e+06	1.58128e+06
XMW0111	Spiro[4.5]decan-7-one, 1,8-dimethyl-8,9-epoxy-4-isopropyl-	123	109	236.178	C15H24O2	61050-91-7	Terpenoids	240074	286934	238612	384299	339543	360247	771809	376688	395577	887901	2337083	850628	1578088	1403072	1746659
XMW0843	(2E,4S,7E)-4-Isopropyl-1,7-dimethylcyclodeca-2,7-dienol	81	123	222.198	C15H26O	198991-79-6	Alcohol	472490	534102	473078	651325	600391	704731	1.08536e+06	596206	646652	739669	1.4668e+06	734398	1.64583e+06	1.40122e+06	1.61047e+06
XMW0618	Ethyl 9-decenoate	88	55	198.162	C12H22O2	67233-91-4	Ester	301675	356720	282732	552841	567951	465395	632441	506707	804713	2.38982e+06	2.23419e+06	2.4288e+06	1.53272e+06	1.41817e+06	1.66571e+06
NMW0196	Octanedioic acid, dimethyl ester	129	138	202.121	C10H18O4	1732-09-8	Ester	1.02208e+06	1.11759e+06	961294	580669	558394	420011	965306	702801	1.30558e+06	4.55183e+06	3.48023e+06	4.40064e+06	1.59651e+06	1.70993e+06	1.28849e+06
XMW1341	Thiophene, 3-phenyl-	160	115	160.035	C10H8S	2404-87-7	Heterocyclic compound	542268	694540	495048	1.48547e+06	1.46868e+06	1.19936e+06	1.19876e+06	873998	1.49235e+06	2.87554e+06	2.48442e+06	2.9013e+06	1.50786e+06	1.36886e+06	1.68537e+06
KMW0563	5,9-Undecadien-2-one, 6,10-dimethyl-, (E)-	69	41	194.167	C13H22O	3796-70-1	Ketone	2.59009e+08	2.8227e+08	2.49443e+08	1.02038e+07	9.40533e+06	6.77852e+06	3.3751e+06	2.67834e+06	4.58815e+06	4.0413e+06	3.02255e+06	3.69045e+06	1.55925e+06	1.63339e+06	1.29035e+06
KMW0224	Benzene, (methoxymethyl)-	91	122	122.073	C8H10O	538-86-3	Ether	5.71675e+06	7.90268e+06	4.94483e+06	9	9	9	2.45464e+06	1.82007e+06	3.72203e+06	2.56133e+06	2.14711e+06	2.61567e+06	1.46562e+06	1.26385e+06	1.72281e+06
D352	2-Butenal, 2-methyl-4-(2,6,6-trimethyl-1-cyclohexen-1-yl)-	107	123	206.167	C14H22O	3155-71-3	Aldehyde	1.63775e+06	1.89367e+06	1.60605e+06	752844	658265	727869	2.12902e+06	1.28758e+06	1.46168e+06	1.98754e+06	3.48805e+06	2.01949e+06	1.47352e+06	1.36329e+06	1.60898e+06
NMW0235	1-NaphthalenecarboxAldehyde	156	127	156.058	C11H8O	66-77-3	Aldehyde	387737	437353	372882	1.22019e+06	1.12614e+06	1.26006e+06	1.49961e+06	907622	1.18725e+06	1.27892e+06	1.69572e+06	1.26917e+06	1.40769e+06	1.39721e+06	1.56394e+06
KMW0235	1,3,6-Octatriene, 3,7-dimethyl-, (Z)-	93	41	136.125	C10H16	3338-55-4	Terpenoids	4.69947e+06	6.45286e+06	4.22913e+06	23177.7	20690.4	28454.1	2.31456e+06	1.71417e+06	3.48545e+06	1.93501e+06	1.6722e+06	1.99125e+06	1.38794e+06	1.03406e+06	1.6473e+06
w41	3-Octen-2-one, (E)-	111	55	126.104	C8H14O	18402-82-9	Ketone	514327	572758	501813	11415.6	16887.4	14152.4	1.06074e+06	1.03155e+06	1.23609e+06	734002	706411	748629	1.32234e+06	1.29225e+06	1.33011e+06
D337	2H-2a,7-Methanoazuleno[5,6-b]oxirene, octahydro-3,6,6,7a-tetramethyl-	205	220	220.183	C15H24O	29597-36-2	Terpenoids	1.60597e+06	1.94176e+06	1.699e+06	261568	204914	223166	410029	246989	275989	1.30912e+06	2.60481e+06	1.40679e+06	1.23398e+06	1.17993e+06	1.45274e+06
XMW1491	Lavandulyl caproate	93	69	252.209	C16H28O2	59550-36-6	Ester	208024	220221	205716	740311	636864	665699	895078	540001	670937	1.54047e+06	2.04239e+06	1.57758e+06	1.26357e+06	1.25314e+06	1.34782e+06
XMW0651	Pyridine, 2,3-dimethyl-	107	106	107.073	C7H9N	583-61-9	Heterocyclic compound	4.265e+06	6.10747e+06	3.8004e+06	9	9	9	1.96051e+06	1.52792e+06	3.02188e+06	2.08453e+06	1.72333e+06	2.11446e+06	1.2561e+06	1.06751e+06	1.49849e+06
KMW0686	2-Propenoic acid, 3-phenyl-, ethyl ester, (E)-	131	103	176.084	C11H12O2	4192-77-2	Ester	515689	556968	486553	570407	549940	443786	621717	457561	785016	2.32701e+06	2.18291e+06	2.41082e+06	1.26574e+06	1.2669e+06	1.28686e+06
XMW1180	(1R,1aR,2aS,5R,6R,6aS,7aS)-1,6,6a-trimethyldecahydro-1,2a-methanocyclopropa[b]naphthalen-5-ol	118	105	220.183	C15H24O	860769-47-7	Terpenoids	1.90768e+06	2.26334e+06	1.72845e+06	1.2246e+06	1.22783e+06	934113	1.96195e+06	1.47718e+06	2.60961e+06	4.99593e+06	4.51747e+06	4.97825e+06	1.29142e+06	1.24836e+06	1.26455e+06
XMW0805	Benzo[b]thiophene, 2-ethyl-	162	147	162.05	C10H10S	1196-81-2	Heterocyclic compound	2105800	2474975	1933274	1004857	1014220	830461	642628	475468	821814	1630240	1445159	1576206	1218470	1193912	1345638
XMW0639	1,4-Methanobenzocyclodecene, 1,2,3,4,4a,5,8,9,12,12a-decahydro-	79	91	202.172	C15H22	74708-73-9	Terpenoids	237866	259001	228870	466342	401975	510027	856067	398500	406275	488653	1.12353e+06	470333	1.32289e+06	1.12069e+06	1.30734e+06
D282	Citronellyl tiglate	81	83	238.193	C15H26O2	24717-85-9	Terpenoids	148472	170436	154812	648932	564031	590040	834821	503616	654461	1.48774e+06	1.96615e+06	1.50441e+06	1.25335e+06	1.22397e+06	1.2547e+06
KMW0577	2H-Pyran-2-one, 5,6-dihydro-6-pentyl-	97	68	168.115	C10H16O2	54814-64-1	Heterocyclic compound	304374	359624	293199	410052	398056	335412	510791	399464	622062	2.07799e+06	1.93892e+06	2.1312e+06	1.23715e+06	1.2425e+06	1.19066e+06
XMW0889	Bicyclo[3.1.0]hex-2-ene, 4-methylene-1-(1-methylethyl)-	91	92	134.11	C10H14	36262-09-6	Terpenoids	4.1171e+06	5.76622e+06	3.61525e+06	9	9	9	1.9353e+06	1.48294e+06	2.96217e+06	2.02483e+06	1.64324e+06	2.03113e+06	1.18058e+06	1.02992e+06	1.45087e+06
XMW0267	2-Ethylpiperidine	84	56	113.12	C7H15N	1484-80-6	Heterocyclic compound	481015	527199	456181	9652.71	12349.1	11501	976585	937818	1.12984e+06	668940	653579	689982	1.20864e+06	1.1904e+06	1.23964e+06
XMW0421	(S)-3-(1-methyl-2-pyrrolidinyl)-Pyridine	84	133	162.116	C10H14N2	54-11-5	Heterocyclic compound	166905	199022	156302	168096	170405	122732	423613	346646	537050	1.48162e+06	1.35245e+06	1.5066e+06	1.18643e+06	1.12954e+06	1.26327e+06
XMW0019	Acetophenone, 4'-hydroxy-	121	136	136.052	C8H8O2	99-93-4	Ketone	3.54161e+07	3.81557e+07	3.30794e+07	2.0142e+06	1.89531e+06	1.44678e+06	1.98873e+06	1.32141e+06	2.87397e+06	3.32562e+06	2.69394e+06	3.24673e+06	1.22476e+06	1.30575e+06	1.03221e+06
XMW1209	Propanoic acid, 2-methyl-, 2-methylbutyl ester	71	70	158.131	C9H18O2	2445-69-4	Ester	460954	493791	442796	10771.6	12090.1	11831.9	948823	919105	1.10218e+06	654099	644890	679805	1.17674e+06	1.15215e+06	1.19362e+06
D320	(3E,7E)-1,5,5,8-Tetramethylcycloundeca-3,7-dienol	82	83	222.198	C15H26O	28446-26-6	Terpenoids	182713	209385	188828	256924	231865	316491	631010	282404	281614	580884	1.59638e+06	563932	1.17803e+06	1.03707e+06	1.29436e+06
XMW1131	2,5-Furandione, 3-methyl-4-propyl-	126	67	154.063	C8H10O3	16493-20-2	Heterocyclic compound	144179	180150	132037	139277	150660	107679	396335	309376	502389	1.43752e+06	1.31232e+06	1.45144e+06	1.14497e+06	1.0582e+06	1.20901e+06
XMW1351	Dauca-4(11),8-diene	136	121	204.188	C15H24	395070-76-5	Terpenoids	3.64737e+06	4.10354e+06	3.61497e+06	2.05643e+07	2.00497e+07	1.70448e+07	7.75697e+06	7.04141e+06	1.03761e+07	578786	472742	533448	1.14009e+06	1.12802e+06	1.11913e+06
D79	BenzAldehyde, 4-ethoxy-	121	150	150.068	C9H10O2	10031-82-0	Aldehyde	584237	766434	556487	334173	347833	293555	4.95062e+06	3.80214e+06	6.48148e+06	6.2155e+06	5.6094e+06	6.40272e+06	1.11595e+06	1.02902e+06	1.23936e+06
KMW0687	1H-Cycloprop[e]azulen-4-ol, decahydro-1,1,4,7-tetramethyl-, [1aR-(1a.alpha.,4.beta.,4a.beta.,7.alpha.,7a.beta.,7b.alpha.)]-	109	69	222.198	C15H26O	552-02-3	Terpenoids	1.40722e+06	1.65461e+06	1.37283e+06	691336	610087	632658	1.72945e+06	1.08559e+06	1.23985e+06	1.61498e+06	2.81614e+06	1.62004e+06	1.10544e+06	1.02683e+06	1.22091e+06
NMW0778	Benzene, (1-methylethyl)-	105	120	120.094	C9H12	98-82-8	Aromatics	3.27548e+06	4.69703e+06	2.87038e+06	9	9	9	1.57532e+06	1.20597e+06	2.45057e+06	1.83186e+06	1.51249e+06	1.83131e+06	1.04187e+06	845489	1.26707e+06
NMW0230	5,6-Dihydro-5-methyluracil	42	128	128.059	C5H8N2O2	696-04-8	Heterocyclic compound	622232	695215	611109	670694	662695	570938	760661	666071	856987	1.36117e+06	1.22356e+06	1.33209e+06	1.04131e+06	1.04824e+06	1.04324e+06
KMW0696	Phenol, 2-methoxy-4-propyl-	137	166	166.099	C10H14O2	2785-87-7	Aromatics	377094	463986	344733	1.07056e+06	1.04638e+06	878057	866535	633008	1.0979e+06	9	9	9	1.01915e+06	924647	1.13246e+06
KMW0572	trans-Cinnamic Acid	147	148	148.052	C9H8O2	140-10-3	Acid	2.48033e+07	2.70519e+07	2.33101e+07	1.66044e+06	1.54689e+06	1.18519e+06	1.77109e+06	1.13823e+06	2.47649e+06	2.79662e+06	2.31524e+06	2.73961e+06	1.05469e+06	1.11482e+06	898278
KMW0168	5-Methyl-(E)-2-hepten-4-one	69	41	126.104	C8H14O	102322-83-8	Ketone	3.78893e+06	5.23921e+06	3.31539e+06	9	9	9	1.62708e+06	1.23299e+06	2.52412e+06	1.73087e+06	1.44923e+06	1.76272e+06	992233	841072	1.1666e+06
XMW1038	Longifolenaldehyde	95	109	220.183	C15H24O	19890-84-7	Terpenoids	1.42041e+06	1.63658e+06	1.39017e+06	540230	500677	565824	1.81476e+06	1.10301e+06	1.21654e+06	1.50809e+06	2.77477e+06	1.50695e+06	951827	894273	1.1118e+06
XMW0049	2,4,4-Trimethyl-3-(3-methylbutyl)cyclohex-2-enone	137	109	208.183	C14H24O	88725-82-0	Ketone	9	9	9	9	9	9	9	9	9	2.00933e+06	2.21459e+06	2.13056e+06	981430	993040	969772
XMW1228	Butanedioic acid, dipropyl ester	101	143	202.121	C10H18O4	925-15-5	Ester	128758	160228	117907	129377	133860	91633.5	341163	265717	426522	1.19419e+06	1.08642e+06	1.18799e+06	929931	874559	988006
XMW1324	BenzeneacetAldehyde, .alpha.-ethylidene-	117	146	146.073	C10H10O	4411-89-6	Aldehyde	971346	1.02472e+06	985019	655914	626694	640705	1.34264e+06	1.2886e+06	1.44456e+06	860324	784271	849893	913716	904968	967313
XMW0553	2-Acetoxyacetophenone	121	136	178.063	C10H10O3	7250-94-4	Ketone	2.05673e+06	2587734	1936764	9245096	8921090	7130175	4262731	3398503	5894229	532249	429027	538807	890079	844245	981729
D154	.beta.-Phenylethyl butyrate	104	105	192.115	C12H16O2	103-52-6	Ester	2.83552e+07	3.04408e+07	2.78338e+07	3.48891e+06	3.03773e+06	2.83762e+06	651487	500169	692720	307972	249584	303986	865859	876143	971885
XMW1169	Butanoic acid, 2-methyl-, 3,7-dimethyl-2,6-octadienyl ester, (E)-	69	57	238.193	C15H26O2	68705-63-5	Ester	1.08239e+06	1.23441e+06	1.04823e+06	539014	468745	509726	1.43183e+06	893753	1.0805e+06	1.1953e+06	2.19682e+06	1.20791e+06	877377	807952	982259
XMW1411	1,3,6,10-Dodecatetraene, 3,7,11-trimethyl-, (Z,E)-	41	93	204.188	C15H24	26560-14-5	Terpenoids	9	9	9	1.02467e+06	940914	836169	626024	512546	801314	694983	676465	679869	870349	829517	932600
XMW1018	1-PhenylcyclohexylAmine	132	175	175.136	C12H17N	2201-24-3	Amine	412222	460918	354060	673100	680178	593282	1.08931e+06	875925	1.27165e+06	2.48281e+06	2.36212e+06	2.43853e+06	890134	901958	838686
D429	2-Methyl-6-(p-tolyl)hept-2-en-4-ol	119	120	218.167	C15H22O	38142-57-3	Terpenoids	879670	1.02169e+06	906694	162357	120048	130842	342593	155099	175572	761192	1.63964e+06	829640	839679	797020	970511
XMW1153	1R,4R,7R,11R-1,3,4,7-Tetramethyltricyclo[5.3.1.0(4,11)]undec-2-ene	175	189	204.188	C15H24	137235-59-7	Terpenoids	1.1523e+06	1.31481e+06	1.02905e+06	641944	640244	522922	402136	297783	555613	1.15943e+06	1.00669e+06	1.11533e+06	829662	815226	921552
KMW0671	(1R,4R)-1-methyl-4-(6-Methylhept-5-en-2-yl)cyclohex-2-enol	69	119	222.198	C15H26O	58334-55-7	Terpenoids	135204	177481	141870	217458	185452	215504	470881	190413	203738	430558	1.13971e+06	423756	849782	747696	944697
XMW0119	Cyclopentanone, 2-methyl-3-(1-methylethyl)-	69	41	140.12	C9H16O	54549-81-4	Ketone	351270	359983	321700	8962.27	7167.34	7173.93	693203	665030	805395	485759	478908	500774	840894	844556	845702
KMW0323	Benzyl Alcohol	79	108	108.058	C7H8O	100-51-6	Alcohol	2.03467e+06	2.6855e+06	1.79396e+06	11792.4	15551.5	12534.9	1.18304e+06	919764	1.71126e+06	940719	827210	974162	822431	746097	960563
w21	2H-Pyran-2-one, 6-pentyl-	95	82	166.099	C10H14O2	27593-23-3	Heterocyclic compound	2.56252e+07	2.76893e+07	2.43918e+07	1.25252e+06	1.17285e+06	875662	997547	697696	1.33726e+06	2.53114e+06	1.87181e+06	2.42924e+06	863020	880312	710110
D317	2-Buten-1-ol, 2-ethyl-4-(2,2,3-trimethyl-3-cyclopenten-1-yl)-	121	108	208.183	C14H24O	28219-61-6	Alcohol	1.81768e+06	2.17221e+06	1.68678e+06	978518	911480	556508	2.67718e+06	2.15652e+06	3.93297e+06	2.63617e+06	2.09301e+06	2.54569e+06	865445	909484	639364
NMW0279	Benzenepropanoic Acid, 4-hydroxy-	107	166	166.063	C9H10O3	501-97-3	Acid	137381	158567	140115	467296	405318	422665	536995	296442	401841	844023	1.1839e+06	851126	794586	780391	832094
XMW0958	1-Iodoundecane	57	41	282.084	C11H23I	4282-44-4	Halogenated hydrocarbons	103423	112510	94723.1	262207	252364	206866	341079	332668	445334	1.03659e+06	915759	1.02976e+06	802021	800106	801672
XMW1124	2-Azabicyclo[3.2.1]octan-3-one	96	125	125.084	C7H11NO	26396-67-8	Ketone	316158	339627	292219	6863.34	9916.27	6507.37	637157	617523	732650	449757	424558	453547	783430	767647	807538
XMW0678	1,3-Cyclohexadiene, 1,5,5,6-tetramethyl-	121	105	136.125	C10H16	514-94-3	Terpenoids	3.03669e+06	4.38752e+06	2.67679e+06	9	9	9	1.30035e+06	968824	1.99685e+06	1.35164e+06	1.12609e+06	1.39249e+06	773270	670576	914043
XMW1170	Butanoic acid, 2-methyl-, 3,7-dimethyl-2,6-octadienyl ester, (Z)-	69	93	238.193	C15H26O2	51117-19-2	Terpenoids	162043	178885	159688	217489	199532	244719	334705	164139	137150	243694	589013	247674	812359	703260	809659
XMW0473	Benzoic acid, hexyl ester	105	123	206.131	C13H18O2	6789-88-4	Ester	731662	882837	773155	105673	88005.1	107184	281504	123782	142259	636427	1.3991e+06	665444	741254	686338	822673
XMW0854	4a(2H)-Naphthalenol, 1,3,4,5,6,8a-hexahydro-4,7-dimethyl-1-(1-methylethyl)-, (1S,4S,4aS,8aR)-	119	161	222.198	C15H26O	73365-77-2	Terpenoids	132323	174745	140776	304800	253500	291163	546114	250959	276262	512418	1.16617e+06	495194	764018	680344	795673
D456	8-Dodecen-1-ol, (Z)-	55	67	184.183	C12H24O	40642-40-8	Alcohol	376520	423322	338599	543295	549459	461059	500366	372555	669710	1.6353e+06	1.41409e+06	1.59014e+06	737981	739846	737627
XMW0385	Carotol	161	204	222.198	C15H26O	465-28-1	Terpenoids	341516	427089	359615	167514	149333	200560	801571	503855	627917	1.13901e+06	1.57614e+06	1.17274e+06	757995	700815	746589
XMW0714	3-Acetyl-1H-pyrroline	94	109	109.053	C6H7NO	1072-82-8	Heterocyclic compound	2.01321e+06	2.67182e+06	1.74928e+06	8506.53	13203.7	10949.1	1.07184e+06	822588	1.56908e+06	863042	764866	890900	719326	635038	833056
XMW1247	Cyclohexene, 6-(2-butenylidene)-1,5,5-trimethyl-, (E,Z)-	105	161	176.157	C13H20	71186-24-8	Hydrocarbons	183710	233543	171804	299504	312984	245704	1.35741e+06	1.03271e+06	1.8611e+06	2.07527e+06	1.91346e+06	2.18162e+06	695812	666415	816116
XMW1356	Dodecane, 2-methyl-6-propyl-	57	71	226.266	C16H34	55045-08-4	Hydrocarbons	6.27316e+06	6.89434e+06	6.0488e+06	1.48814e+06	1.45353e+06	1.17886e+06	1.43564e+06	1.08741e+06	1.98418e+06	5.94848e+06	4.94491e+06	5.78552e+06	806211	835729	530731
NMW0142	Cyclohexanol, 1-methyl-4-(1-methylethylidene)-, acetate	136	121	196.146	C12H20O2	10235-63-9	Ester	327629	441052	319952	188189	194248	160323	3.20988e+06	2.47875e+06	4.13866e+06	3.79169e+06	3.41346e+06	3.91646e+06	702801	645216	796584
KMW0602	Pentadecane	57	71	212.25	C15H32	629-62-9	Hydrocarbons	378354	437151	361512	413768	404496	362258	481793	371666	564976	1.39684e+06	1.12903e+06	1.39567e+06	722723	712010	690631
XMW0157	(2R,3R,6S)-6-Isopropyl-3-methyl-2-(prop-1-en-2-yl)-3-vinylcyclohexanone	150	151	220.183	C15H24O	39020-72-9	Terpenoids	110280	125463	101165	161278	156449	140851	419801	310574	469006	1.33941e+06	1.2819e+06	1.37054e+06	710225	716018	679951
WMW0022	Salvial-4(14)-en-1-one	123	81	220.183	C15H24O	73809-82-2	Terpenoids	962881	1.11291e+06	951119	439199	393088	398797	784035	605572	749664	1.85331e+06	2.68362e+06	1.96347e+06	687148	682497	720839
KMW0559	Bicyclo[7.2.0]undec-4-ene, 4,11,11-trimethyl-8-methylene-,[1R-(1R*,4Z,9S*)]-	41	93	204.188	C15H24	118-65-0	Terpenoids	1.94669e+06	2.35031e+06	1.80952e+06	8.21326e+06	8.24238e+06	6.60531e+06	4.12673e+06	3.30375e+06	5.46952e+06	353027	293198	340591	691429	632810	739287
KMW0545	Dodecanal	41	57	184.183	C12H24O	112-54-9	Aldehyde	1.92486e+06	2.33168e+06	1.79254e+06	8.00381e+06	8.04567e+06	6.44552e+06	4059185	3.24437e+06	5403612	352506	302074	343712	680067	622225	740801
NMW0211	1-Cyclohexene-1-carboxylic acid, 4-(1-methylethenyl)-	68	67	166.099	C10H14O2	7694-45-3	Terpenoids	6.88932e+06	7.52972e+06	6.53682e+06	1.54608e+06	1.50033e+06	1.20126e+06	1.45421e+06	1.09522e+06	1.93903e+06	5.51688e+06	4.47764e+06	5.37995e+06	756657	768235	515793
XMW0216	(2S,3S,6S)-6-Isopropyl-3-methyl-2-(prop-1-en-2-yl)-3-vinylcyclohexanone	150	69	220.183	C15H24O	21698-44-2	Terpenoids	201381	229837	182210	470403	451384	396422	457289	325084	511184	1.04256e+06	899522	1.0337e+06	661267	658165	647100
XMW0746	(1R,2R,4S,6S,7S,8S)-8-Isopropyl-1-methyl-3-methylenetricyclo[4.4.0.02,7]decan-4-ol	159	118	220.183	C15H24O	124753-76-0	Terpenoids	768030	909296	756782	304880	268653	251872	741980	468101	549017	1.15429e+06	2.09453e+06	1.2422e+06	660369	598487	704942
D195	2H-1-Benzopyran-2-one, 4-hydroxy-	120	162	162.032	C9H6O3	1076-38-6	Heterocyclic compound	84097.7	89308	84181.3	349736	311379	299996	427529	271608	320447	738656	925858	761265	615663	672437	642075
XMW0247	Benzene, 1-methyl-4-(1,2,2-trimethylcyclopentyl)-, (R)-	132	131	202.172	C15H22	16982-00-6	Terpenoids	3.20783e+06	3.46828e+06	3.01975e+06	2.78511e+06	2.6636e+06	2.4659e+06	1.33573e+06	1.19985e+06	1.67745e+06	1.0962e+06	927367	1.04523e+06	641796	670665	588921
KMW0504	Benzene, 1-ethenyl-4-methoxy-	134	91	134.073	C9H10O	637-69-4	Aromatics	728036	819444	753385	124736	123772	111277	723634	690982	843029	256667	240782	290029	604493	595890	638703
NMW0135	Thiocyanic acid, phenylmethyl ester	91	65	149.03	C8H7NS	3012-37-1	Sulfur compounds	204369	253385	174035	304516	314783	262853	1.59024e+06	1.22916e+06	2.11079e+06	2.38937e+06	2.05172e+06	2.37979e+06	620179	555417	657663
D350	2-Pentenoic Acid, 2-methyl-	41	69	114.068	C6H10O2	3142-72-1	Acid	2.32169e+06	3.24389e+06	2.05938e+06	9	9	9	1.00779e+06	769956	1.55565e+06	1.05653e+06	876554	1.07111e+06	603921	519564	706718
KMW0574	2-Propenoic acid, 3-phenyl-, ethyl ester	131	103	176.084	C11H12O2	103-36-6	Ester	284451	347770	283487	583175	599866	492829	649104	436096	706570	1.82469e+06	1.52999e+06	1.75277e+06	621039	608435	568668
NMW0252	(5R,6R)-3,6-Dimethyl-5-(prop-1-en-2-yl)-6-vinyl-6,7-dihydrobenzofuran-4(5H)-one	122	94	230.131	C15H18O2	20493-56-5	Terpenoids	453400	529245	445496	278880	236555	258321	701462	406238	479389	714154	1.16315e+06	708185	600083	559078	637398
NMW0215	N,N-Dimethyl-1,2,3-trithian-5-Amine	71	135	181.005	C5H11NS3	31895-21-3	Heterocyclic compound	6.75986e+06	7.44095e+06	6.4668e+06	1.58188e+06	1.52368e+06	1.20551e+06	1.31602e+06	1.00081e+06	1.82648e+06	5.38287e+06	4.37823e+06	5.24594e+06	671598	687648	432726
XMW0054	Farnesene epoxide, E-	41	119	220.183	C15H24O	83637-40-5	Terpenoids	99067.2	130176	108503	156847	134128	188903	354887	159477	149341	344123	887964	337481	600913	526093	652949
NMW0265	Ibuprofen	161	163	206.131	C13H18O2	15687-27-1	Acid	292281	353985	298041	1.64191e+06	1.50858e+06	1.48029e+06	883772	588007	751344	1.05684e+06	1.12176e+06	912361	599002	589141	591386
XMW0228	Cyclohexanol, 1-ethenyl-	83	70	126.104	C8H14O	1940-19-8	Alcohol	240903	255649	225162	6603.95	6006.57	5919.69	477073	446535	552396	330600	308293	333564	586670	574573	596333
XMW1378	4,6-Octadiyn-3-one, 2-methyl-	91	106	134.073	C9H10O	29743-33-7	Ketone	1.53604e+06	2.04842e+06	1.36105e+06	11965.2	14912.4	17806.7	909607	697028	1.28152e+06	682832	594440	698096	584759	518899	651644
XMW0620	Dimethyl phthalate	163	77	194.058	C10H10O4	131-11-3	Ester	3.12277e+06	3.46417e+06	2.89555e+06	255283	235037	172206	380976	275577	531343	1.77694e+06	1.37114e+06	1.75792e+06	594413	647315	495651
XMW1229	Bicyclo(3.3.1)non-2-ene	80	79	122.11	C9H14	6671-66-5	Hydrocarbons	2.05564e+06	3.10353e+06	1.94611e+06	9	9	9	948491	714298	1.44672e+06	992449	816237	1.00641e+06	565805	487591	669587
NMW0281	3-Butylisobenzofuran-1(3H)-one	133	105	190.099	C12H14O2	6066-49-5	Heterocyclic compound	127151	141861	123763	305613	265160	265241	397793	264131	319735	780208	921699	781621	553111	571787	588690
NMW0269	Benzene, 1,1'-(1,3-propanediyl)bis-	92	91	196.125	C15H16	1081-75-0	Aromatics	40258.2	45162.6	46344.9	274537	230285	236530	297069	196319	253361	524962	622651	538993	569584	571204	562647
KMW0576	Aromandendrene	41	161	204.188	C15H24	489-39-4	Terpenoids	1251571	1280192	1222906	721688	736068	586841	1633856	1293087	2063324	1217812	1111087	1198978	572300	530938	588056
NMW0231	Phenol, 2-methoxy-4-(2-propenyl)-, acetate	164	149	206.094	C12H14O3	93-28-7	Ester	106074	124602	104602	324888	311074	267798	352157	290919	436555	705864	647787	707086	575306	557233	546033
KMW0674	trans-2-Dodecen-1-ol	57	41	184.183	C12H24O	69064-37-5	Alcohol	153327	170063	140054	682223	669201	573108	701361	587892	843686	1.01058e+06	913657	1.01512e+06	555759	547367	551438
XMW0471	3-Hexen-1-ol, benzoate, (Z)-	82	105	204.115	C13H16O2	25152-85-6	Ester	107064	125750	108780	185816	168165	208787	292386	148225	167552	208329	446915	199332	572171	484476	572378
XMW1098	Butanoic acid, octyl ester	71	89	200.178	C12H24O2	110-39-4	Ester	361785	424209	333655	67417.2	64719.3	52845.8	258531	194097	314403	1.86036e+06	1.74337e+06	1.93518e+06	541445	515990	550657
XMW0842	Palustrol (Ledum)	41	55	222.198	C15H26O	5986-49-2	Terpenoids	105347	115795	100927	210709	192807	235039	418226	173853	191650	231809	478818	227191	560558	478756	549829
NMW0205	Precocene I	175	190	190.099	C12H14O2	17598-02-6	Heterocyclic compound	182255	192515	156969	287340	256474	199281	229682	176869	288562	757606	693804	781415	520220	515343	552054
XMW1200	2-Methylbut-2-en-1-yl acetate	67	68	128.084	C7H12O2	33425-30-8	Alcohol	1.6071e+06	2.31968e+06	1.41224e+06	9	9	9	784018	600595	1.22799e+06	921603	741266	931519	509579	429162	640022
XMW1417	Octanoic acid, 3-hexenyl ester, (Z)-	82	67	226.193	C14H26O2	61444-41-5	Ester	609175	688579	589768	288898	256402	280502	789192	487422	555873	680782	1.25595e+06	685265	502336	482767	571647
XMW0191	1,2,3,4-Tetrahydro-3-isopropyl-5-methyl-1-oxonaphthalene	159	202	202.136	C14H18O	29107-42-4	Ketone	160821	159732	153424	298327	253152	270363	380955	203280	257257	546353	773463	539743	521185	491444	529614
XMW0837	1-(3-Methylbutyl)-2,3,5,6-tetramethylbenzene	147	148	204.188	C15H24	116761-73-0	Aromatics	619702	743685	636451	78163.8	69618.3	67646.7	156816	78802.9	99462.6	475202	1.00337e+06	510105	465483	462785	564198
XMW1171	Benzene, 1-methoxy-4-phenoxy-	200	185	200.084	C13H12O2	1655-69-2	Aromatics	149983	159364	143480	466144	438530	484172	504117	382277	438552	453947	536416	416703	492226	463860	512004
XMW0258	Tridecane, 2-methyl-	57	71	198.235	C14H30	1560-96-9	Hydrocarbons	180277	211483	160513	431896	437294	382233	392238	282629	481764	835707	770828	861999	473535	419037	559719
NMW0197	Benzoic Acid, 4-methoxy-	135	152	152.047	C8H8O3	100-09-4	Acid	1.66074e+07	1.81102e+07	1.55507e+07	676305	619056	444147	670933	471970	892346	1.36297e+06	1.09883e+06	1.33539e+06	494356	526019	423977
XMW0479	cis-3-Hexenyl salicylate	121	120	220.11	C13H16O3	65405-77-8	Ester	138815	124850	138920	345339	258937	310596	637992	306266	363704	1.03351e+06	1.46783e+06	1.05651e+06	482102	474847	483651
w05	2,6,10-Dodecatrienal, 3,7,11-trimethyl-	69	41	220.183	C15H24O	19317-11-4	Terpenoids	59082.9	60862.5	52711.1	221899	201611	200420	275478	176757	226688	568757	739127	590013	468739	456677	496609
KMW0230	3-Octen-2-one	55	111	126.104	C8H14O	1669-44-9	Ketone	197885	198403	172897	5375.82	4367.16	6689.08	378641	374734	443747	268792	265638	282781	469611	465777	476751
XMW0742	10,10-Dimethyl-2,6-dimethylenebicyclo[7.2.0]undecane	120	69	204.188	C15H24	357414-37-0	Terpenoids	25535	20756	47192.9	264722	239093	209545	245898	198433	313509	1.66718e+06	1398474	1.63546e+06	419155	417917	531726
XMW1072	(E)-2,6-Dimethylocta-5,7-dien-2-ol	93	81	154.136	C10H18O	7643-60-9	Alcohol	1.1315e+06	1.21444e+06	1.12433e+06	9	9	9	654449	641374	726986	396749	350870	392189	447288	455805	432098
KMW0734	Benzoic acid, 4-hydroxy-3-methoxy-, methyl ester	151	182	182.058	C9H10O4	3943-74-6	Ester	75668.2	86843.7	71795.5	273804	257203	240525	276781	218385	308122	444491	445784	450170	445710	431570	452274
XMW0961	Bornyl acetate	95	93	196.146	C12H20O2	76-49-3	Terpenoids	1.32139e+07	1.46561e+07	1.22526e+07	27204.7	8210.45	6249.51	385431	361412	507782	191773	173976	195882	417127	416647	451300
KMW0417	2-Cyclohexen-1-ol, 2-methyl-5-(1-methylethenyl)-, cis-	84	134	152.12	C10H16O	1197-06-4	Terpenoids	885052	948804	865262	659805	601964	613791	491461	417468	527381	603975	557779	639641	417310	435485	417949
KMW0737	2-Cyclohexen-1-one, 4-(3-hydroxy-1-butenyl)-3,5,5-trimethyl-	108	109	208.146	C13H20O2	34318-21-3	Ketone	52594.9	62551.2	55248.5	224392	193194	206629	269983	146529	190642	485888	719934	495845	404196	406812	439098
D265	Dodecanenitrile	97	41	181.183	C12H23N	2437-25-4	Nitrogen compounds	110139	130116	105311	342393	339843	291173	235630	183374	288878	448326	410457	434709	422864	407349	408233
XMW0910	1H-Imidazole, 1-acetyl-	68	43	110.048	C5H6N2O	2466-76-4	Heterocyclic compound	1.36331e+06	1.88479e+06	1.20996e+06	9	9	9	625599	489683	952053	661885	548231	678621	388744	346360	473627
XMW1381	Bicyclo[3.2.1]oct-2-ene, 3-methyl-4-methylene-	91	105	134.11	C10H14	49826-53-1	Terpenoids	735001	726227	692772	9	9	9	478015	487376	543651	280707	274151	292465	399862	409938	392727
KMW0560	Coumarin	146	118	146.037	C9H6O2	91-64-5	Heterocyclic compound	234421	315131	219344	345271	354411	248501	605771	443025	802857	1.14663e+06	1.03778e+06	1.11788e+06	394461	383210	408999
WMW0043	d-Nerolidol	69	41	222.198	C15H26O	142-50-7	Terpenoids	1.07744e+06	1.20936e+06	1.0568e+06	4.04192e+06	3.84494e+06	3.48798e+06	1.80551e+06	1.58429e+06	2.25247e+06	674630	582574	624579	392127	391790	376512
NMW0791	Benzene, 1-ethyl-2-methyl-	105	120	120.094	C9H12	611-14-3	Aromatics	1.08351e+06	1.54418e+06	993776	9	9	9	512803	439253	650991	444531	385335	456046	376093	352009	429779
NMW0006	2-Cyclohexen-1-one, 3-methyl-6-(1-methylethylidene)-	107	150	150.104	C10H14O	491-09-8	Terpenoids	127485	177550	123282	164188	166015	140673	859088	654709	1.14483e+06	1.39527e+06	1.24598e+06	1.44156e+06	368221	344078	410776
WMW0177	3-Cyclohexene-1-methanol, .alpha.,.alpha.,4-trimethyl-, propanoate	121	136	210.162	C13H22O2	80-27-3	Terpenoids	3.22109e+07	3.64512e+07	3.06098e+07	8.17873e+06	8.04408e+06	6.63932e+06	3.60611e+06	2.7563e+06	4.13925e+06	9	9	9	389635	373162	348760
XMW0841	1-Penten-3-one, 1-(4-methoxyphenyl)-4-methyl-	161	204	204.115	C13H16O2	103-13-9	Ketone	950766	1.14538e+06	860514	537624	474639	302567	1.28241e+06	1.02862e+06	1.87943e+06	1.26771e+06	993110	1.25277e+06	386171	416366	300693
KMW0647	Methyl jasmonate	83	41	224.141	C13H20O3	1211-29-6	Ester	22780.7	24960.1	22695.8	162686	142381	150460	186511	107775	155588	351206	462490	370708	367279	360079	371727
NMW0234	Patulin	55	110	154.027	C7H6O4	149-29-1	Heterocyclic compound	1.05679e+06	1.17553e+06	1.0017e+06	3.81504e+06	3.64482e+06	3.31145e+06	1.70475e+06	1.50366e+06	2.1223e+06	637894	531969	605882	377517	365515	353003
NMW0246	trans-4-MethoxycinnamAldehyde	162	131	162.068	C10H10O2	24680-50-0	Aldehyde	80278.2	109258	84440.1	183557	136095	192867	340106	130594	140140	336064	516296	307684	418647	319625	354215
QMW0530	2-Bromo dodecane	57	71	248.114	C12H25Br	13187-99-0	Halogenated hydrocarbons	1.51768e+06	1.66051e+06	1.49019e+06	947161	866295	959424	559993	343190	467531	163477	154004	163779	356348	335482	383991
NMW0146	DiethanolAmine	74	56	105.079	C4H11NO2	111-42-2	Amine	64060.1	72215.3	57014.6	59090.5	59403.3	42083.4	135408	109561	165081	447433	413242	476401	353981	337062	379362
D393	1,3-Cyclohexadiene-1-carboxylic acid, 2,6,6-trimethyl-, ethyl ester	121	107	194.131	C12H18O2	35044-59-8	Ester	3.17725e+07	3.59319e+07	3.02336e+07	7.93413e+06	7.84241e+06	6.50339e+06	3.41327e+06	2.60396e+06	3.97185e+06	9	9	9	367869	373862	318037
XMW0997	Bornyl tiglate	83	55	236.178	C15H24O2	101223-92-1	Ester	50262.8	63367.9	50415.1	75641.8	72282.9	67934.7	167126	91997.2	100879	222428	584216	213490	342312	300208	398219
XMW1144	4-Acetoxy-3-methoxystyrene	150	135	192.079	C11H12O3	46316-15-8	Aromatics	1.15032e+06	1.25642e+06	1.07021e+06	126184	117497	88344	228498	166033	323729	1.0921e+06	843191	1.08631e+06	354600	389073	284169
XMW0081	L-Proline, 1-acetyl-	70	113	157.074	C7H11NO3	68-95-1	Acid	123343	163002	110681	340103	348766	283828	285443	213204	378552	653575	527734	667301	334687	303083	386786
XMW1016	(4,4-Dimethyl-2,4,5,6-tetrahydro-1H-inden-2-yl)acetic Acid	147	105	206.131	C13H18O2	113522-67-1	Acid	111630	142537	107474	194522	159225	162805	253890	117696	157816	437562	557808	437765	328113	327726	350303
KMW0631	Guaiol	161	59	222.198	C15H26O	489-86-1	Terpenoids	135384	123861	113921	657215	586594	572886	446885	334593	402107	408431	470932	406543	336358	331119	319296
D204	Pentyl octanoate	70	145	214.193	C13H26O2	638-25-5	Ester	5.12952e+06	5.63046e+06	4.89651e+06	1.22623e+06	1.20232e+06	970039	930579	724676	1.22999e+06	2.71138e+06	2.23307e+06	2.65265e+06	362055	375958	247921
NMW0276	2-Butanone, 4-(4-hydroxy-3-methoxyphenyl)-	137	194	194.094	C11H14O3	122-48-5	Ketone	39988.1	43828.5	35814.6	155836	134269	135523	178418	112250	141047	371310	494174	365175	330357	311377	337555
D153	Benzene, 1,1'-[oxybis(methylene)]bis-	92	91	198.104	C14H14O	103-50-4	Aromatics	55614.8	58356.2	48660.9	179435	153427	163407	223807	135261	178775	382055	496105	396353	322985	313744	335616
D113	Benzene, (2,2-dimethoxyethyl)-	75	91	166.099	C10H14O2	101-48-4	Aromatics	799583	819967	767299	233808	229423	209689	493061	458712	530816	288334	267720	290568	351819	306182	312659
D425	3-Cyclohexene-1-carboxAldehyde, 4-(4-methyl-3-pentenyl)-	69	41	192.151	C13H20O	37677-14-8	Aldehyde	1091320	1220006	1061392	3827427	3640095	3322940	1691648	1510701	2103930	500892	437492	477746	328861	324047	304902
WMW0180	Ethyl trans-4-decenoate	88	110	198.162	C12H22O2	76649-16-6	Ester	43465	49891.3	37928.2	39748.4	41793.2	34849	111981	86804.8	140598	389170	362480	389436	310349	295664	329256
XMW1457	BenzAldehyde, 3-methoxy-	136	135	136.052	C8H8O2	591-31-1	Aldehyde	694657	745285	680852	6888.99	3480.83	2824.74	436884	417463	479012	258859	245691	275797	301475	314542	318281
XMW0732	1-Pentanone, 1-(1H-imidazol-4-yl)-	110	95	152.095	C8H12N2O	69393-15-3	Heterocyclic compound	107129	132594	102940	274197	280645	232601	237128	171795	296922	549149	505398	557914	311106	275577	346227
KMW0531	3,6-Nonadien-1-ol, (E,Z)-	67	93	140.12	C9H16O	56805-23-3	Alcohol	834580	895746	834619	9	9	9	453545	447502	515530	264626	249735	277193	309539	301453	303967
D157	Propanoic acid, 2-methyl-, 3-phenyl-2-propenyl ester	117	71	204.115	C13H16O2	103-59-3	Ester	416995	488451	413532	147416	120787	145972	484095	329167	389076	507518	921296	539120	303090	288163	323092
NMW0069	BenzenAmine, 2,5-dimethyl-	121	106	121.089	C8H11N	95-78-3	Amine	833536	930201	846248	9	9	9	462449	461651	515033	271968	250231	272547	309641	299438	299569
WMW0105	1,7-Nonadiene, 4,8-dimethyl-	41	69	152.157	C11H20	62108-28-5	Hydrocarbons	116496	119355	111663	9	9	9	235884	249119	276685	173002	170612	181416	306605	289275	305000
XMW0051	4-Pyridinecarboxaldehyde	107	51	107.037	C6H5NO	872-85-5	Heterocyclic compound	1.13532e+06	1.59031e+06	1.0563e+06	9	9	9	481828	359852	743187	540536	435866	549273	280721	248029	367390
WMW0120	Nonane, 1-iodo-	85	71	254.053	C9H19I	4282-42-2	Halogenated hydrocarbons	45281.2	54424.9	37333	43068.5	46967.3	33277.4	111072	84343.5	135879	363957	331822	376835	296320	285794	313283
XMW0390	2,2,4-Trimethyl-1,3-pentanediol diisobutyrate	71	159	286.214	C16H30O4	6846-50-0	Ester	342918	391233	333687	156812	138776	146681	463041	293229	324351	388361	726972	399845	287428	261132	332509
XMW1481	5'-Hydroxy-2',3',4'-trimethylacetophenone	163	178	178.099	C11H14O2	13667-28-2	Ketone	415211	475002	393518	151436	140024	157428	500578	288691	338834	425212	807646	438819	285020	268351	326053
XMW0236	Thiazole, 5-ethenyl-4-methyl-	125	97	125.03	C6H7NS	1759-28-0	Heterocyclic compound	117001	127353	111263	2319.18	4185.91	2747.77	233886	227735	270429	164893	159111	162337	290993	289177	295981
XMW1300	Cyclopentane, butyl-	41	69	126.141	C9H18	2040-95-1	Hydrocarbons	924134	1.30058e+06	817273	9	9	9	437868	342889	665719	461138	372167	456439	270014	234470	326417
KMW0591	Butanoic acid, 1,7,7-trimethylbicyclo[2.2.1]hept-2-yl ester, endo-	71	95	224.178	C14H24O2	13109-70-1	Ester	57662.8	68159.7	62081.1	288214	297530	245683	266725	201549	313955	468675	386865	453110	279899	266365	278175
NMW0071	L-.alpha.-Terpineol	59	93	154.136	C10H18O	10482-56-1	Terpenoids	580152	621548	564765	7482.64	4992.38	3272.97	364509	346804	407112	219458	213949	245328	273285	269086	275794
KMW0373	Benzoic acid, ethyl ester	105	77	150.068	C9H10O2	93-89-0	Ester	413357	466802	434358	9	9	9	323737	327686	345618	172640	172446	181089	273708	262405	278266
KMW0598	Tridecanal	57	41	198.198	C13H26O	10486-19-8	Aldehyde	83691.4	98490.6	88315.3	206649	209655	180889	262504	214446	302306	656719	648181	664716	267371	264470	255192
XMW0550	N-Cyanomethyl-2-cyanimino-pyrrolidine	148	41	148.075	C7H8N4	134881-46-2	Heterocyclic compound	278995	321258	278172	134676	125576	115168	359527	238619	249909	348427	554790	335887	250776	242376	282829
XMW1088	4-Hydroxy-2-methylacetophenone	135	150	150.068	C9H10O2	875-59-2	Ketone	52382.3	57844	47222.1	79830.8	82801.9	67304.9	104203	84432.7	132123	441450	378610	442704	256399	226880	286758
KMW0627	Benzoic acid, 1-methylethyl ester	105	77	164.084	C10H12O2	939-48-0	Ester	614063	649118	596967	171773	174387	169324	384325	357696	405768	226706	217456	251950	259007	255581	250437
XMW0486	Cyclohexanone, 2,2,6-trimethyl-	82	56	140.12	C9H16O	2408-37-9	Ketone	104823	124656	106232	1967.58	3036.61	2454.64	215528	200062	249091	151021	142228	152702	247087	252978	261327
KMW0360	Levomenthol	71	81	156.151	C10H20O	2216-51-5	Terpenoids	219029	236746	216129	9	9	9	265794	259271	308226	168978	168215	186777	252778	248847	256575
KMW0135	2-Cyclohexen-1-one	68	39	96.058	C6H8O	930-68-7	Ketone	750433	1.05502e+06	676147	9	9	9	363937	285713	571335	429786	348525	428249	250283	202528	302761
XMW0853	(1S,4aR,7R,8aR)-1,4a-Dimethyl-7-(prop-1-en-2-yl)decahydronaphthalen-1-ol	81	135	222.198	C15H26O	5945-72-2	Terpenoids	83012.2	123346	95259.4	198417	134515	171929	302014	159456	187829	496829	791636	502097	248922	241211	258578
XMW0748	4-Acetyl-3,5-dimethyl-2-pyrrolecarboxylic acid, methylester	148	195	195.09	C10H13NO3	89909-47-7	Heterocyclic compound	48391.4	57152.9	49522.2	82890.7	78650.3	94850.9	167112	61845.2	71583.2	81785.6	173729	72135	260847	202937	256995
XMW1269	L-Aspartic acid, N-acetyl-, dimethyl ester	102	144	203.079	C8H13NO5	57289-64-2	Ester	605855	658409	563098	89421	80676.5	57351.9	152145	108265	217472	744752	568192	701407	246954	264656	205265
XMW1264	Acetic acid, 1-methyl-3-(2,6,6-trimethylcyclohex-1-enyl)propyl ester	136	163	238.193	C15H26O2	86756-12-9	Ester	34839.6	49001.2	35708.7	55406.8	47367.6	69093.2	133235	51457.8	59618	127836	323260	113071	245660	212035	258065
XMW0065	Fomepizole	81	82	82.053	C4H6N2	7554-65-6	Heterocyclic compound	702813	1.03632e+06	646019	9	9	9	345670	266761	549439	409079	328841	406768	230562	191271	279743
XMW0088	Pyrolo[3,2-d]pyrimidin-2,4(1H,3H)-dione	151	152	151.038	C6H5N3O2	65996-50-1	Heterocyclic compound	56549.1	69637.2	52500.7	238806	235605	206276	284444	229926	343879	441319	393522	444372	229655	230690	233046
XMW0028	Pyridine, 2,3,4,5-tetrahydro-6-propyl-	97	96	125.12	C8H15N	1604-01-9	Heterocyclic compound	97956.9	97859.5	85010.7	1898.37	2926.33	3475.09	187800	179905	217875	129166	125022	137381	227099	224551	236946
KMW0320	Cyclohexanecarboxylic acid, ethyl ester	83	55	156.115	C9H16O2	3289-28-9	Ester	130098	130076	128013	9	9	9	121334	135130	97549.1	40966.1	52336.7	43917.7	204921	192898	284448
D191	2-Hexanoylfuran	110	95	166.099	C10H14O2	14360-50-0	Heterocyclic compound	462444	502379	448085	345888	319619	321589	261047	220328	275310	311579	284328	332831	220212	229203	223038
XMW1323	2(3H)-Benzofuranone, 3-methyl-	120	91	148.052	C9H8O2	32267-71-3	Heterocyclic compound	48803.5	66435.6	48676	80840.6	76789.5	66501.8	343954	254931	448470	531627	481079	547647	217924	197187	252761
XMW0988	Isoquinoline, 1-butyl-3,4-dihydro-	145	144	187.136	C13H17N	33351-43-8	Heterocyclic compound	64142.2	82441.1	62837.8	162204	138283	176978	373948	139493	128827	123989	316320	125561	244415	190195	231813
XMW1385	3-Imidazol-1-ylpropanenitrile	81	121	121.064	C6H7N3	23996-53-4	Heterocyclic compound	570238	620861	581776	9	9	9	314656	320348	354244	194577	185832	196744	222015	221572	212269
KMW0374	4-Hexen-1-ol, 5-methyl-2-(1-methylethenyl)-, (R)-	69	41	154.136	C10H18O	498-16-8	Terpenoids	584962	630897	586023	9	9	9	331154	318418	345026	194198	185360	203890	220007	217983	213691
WMW0005	Pinocarvone	108	81	150.104	C10H14O	30460-92-5	Terpenoids	766989	854201	805729	9	9	9	322196	310728	344523	184175	180486	192938	219092	215909	209828
w18	2,7-Octadiene-1,6-diol, 2,6-dimethyl-, (Z)-	71	67	170.131	C10H18O2	103619-06-3	Alcohol	78785.9	100605	72327.4	200415	208404	169683	173568	133518	223945	375930	343733	400941	207171	195436	237052
XMW0830	Ethanone, 1-[4-(1-piperazinyl)phenyl]-	162	204	204.126	C12H16N2O	51639-48-6	Heterocyclic compound	65471.7	71918.1	57498	109869	92998.2	97840	163904	88080.9	98402.4	190325	361736	199112	213968	202149	222949
WMW0207	Cyclohexane, 1-(1,5-dimethylhexyl)-4-methyl-	97	96	210.235	C15H30	29799-19-7	Hydrocarbons	68111.5	76496.9	59491.8	109811	106327	87467.4	94703.5	84117.3	152232	462542	409763	474922	211772	219090	205671
KMW0466	3-Cyclohexene-1-methanethiol, .alpha.,.alpha.,4-trimethyl-	121	136	170.113	C10H18S	71159-90-5	Sulfur compounds	6.5367e+06	7.44468e+06	6.12232e+06	14520.3	7260.14	3685.07	196749	178240	236789	95637.3	91100.7	93462.1	204542	209115	222266
XMW0289	2-Acetyl-5-methylfuran	109	124	124.052	C7H8O2	1193-79-9	Heterocyclic compound	76977.9	82053.7	71330.4	9	9	9	166301	158300	188929	114681	108202	120485	205606	197463	205872
XMW0275	3,5,9-Undecatrien-2-one, 6,10-dimethyl-	69	41	192.151	C13H20O	141-10-6	Ketone	203194	270285	238856	37878.9	35049.3	38022.3	63193.2	31270.7	35781.7	183648	395485	203974	197935	186689	219565
NMW0285	CinnamAldehyde, .alpha.-pentyl-	117	129	202.136	C14H18O	122-40-7	Aldehyde	70235	83775.9	58600.5	111055	101450	102160	136687	95357	109700	254833	327055	263953	193137	193667	199410
KMW0355	trans,cis-2,6-Nonadien-1-ol	41	69	140.12	C9H16O	28069-72-9	Alcohol	528572	576162	537174	9	9	9	298778	282084	326798	179123	160847	176640	189848	198678	189094
NMW0083	Benzene, 1-methyl-4-nitro-	91	137	137.048	C7H7NO2	99-99-0	Aromatics	423116	436041	407128	188861	163902	161583	276620	270011	304420	151772	137057	149645	183848	192733	193277
XMW0531	Bicyclo[3.1.1]heptan-3-one, 2,6,6-trimethyl-, (1.alpha.,2.beta.,5.alpha.)-	55	69	152.12	C10H16O	15358-88-0	Terpenoids	517391	547352	508317	9	9	9	284639	277381	316104	166920	162830	172711	188863	185712	181333
NMW0287	1,8,11,14-Heptadecatetraene, (Z,Z,Z)-	79	67	232.219	C17H28	10482-53-8	Hydrocarbons	59137	76451.8	67468.4	140534	112492	116564	211712	125631	143346	373931	588974	391589	176624	185340	191821
NMW0782	2-Butenoic acid, 2-methyl-, ethyl ester	55	83	128.084	C7H12O2	55514-48-2	Ester	533129	773890	486894	9	9	9	267604	206190	402499	306207	253172	310718	174559	143734	220349
KMW0338	2-Nonenal, (E)-	83	55	140.12	C9H16O	18829-56-6	Aldehyde	428055	467183	430042	9	9	9	258764	252009	284808	165516	159375	166857	177576	179516	172924
XMW0913	cis-Chrysanthenol	109	81	152.12	C10H16O	55722-60-6	Terpenoids	485616	526813	488738	9	9	9	261299	260786	281308	150545	139756	154106	176622	176889	170029
D81	2-Furanpropanoic acid, ethyl ester	81	94	168.079	C9H12O3	10031-90-0	Heterocyclic compound	376092	390498	362752	9	9	9	222057	220999	260294	142193	134180	150208	171757	169594	176359
XMW0646	2-Benzofurancarboxylic acid, 2,4,5,6,7,7a-hexahydro-4,4,7a-trimethyl-, methyl ester, cis-	165	95	224.141	C13H20O3	77383-92-7	Ester	29177.1	31953.2	26464.1	63854	59881.2	58714.3	76576.4	61287.7	76044.2	344941	385537	370704	172401	170697	172124
KMW0551	Tetradecane	57	71	198.235	C14H30	629-59-4	Hydrocarbons	425357	502476	386668	1.75058e+06	1.75459e+06	1.40849e+06	875695	704559	1.15075e+06	79105.7	85766.9	86340.8	166593	159815	180357
NMW0137	4H-Pyran-4-one, 5-hydroxy-2-(hydroxymethyl)-	142	69	142.027	C6H6O4	501-30-4	Heterocyclic compound	52498	55878.4	47789.9	66727.7	65239.4	54105.5	73477.4	57921.9	101834	318236	289157	337967	164242	171361	169567
KMW0549	4a(2H)-Naphthalenol, octahydro-4,8a-dimethyl-,(4.alpha.,4a.alpha.,8a.beta.)-	112	41	182.167	C12H22O	19700-21-1	Aromatics	240286	290055	222797	145511	146837	110705	253503	192545	335186	691867	630047	689009	167952	163149	167596
XMW0389	Caryophyllenyl alcohol	111	123	222.198	C15H26O	913176-41-7	Terpenoids	40379.7	41147.2	34215.3	127681	112668	119144	158485	65475	76500	104338	170516	95535.3	177566	148890	168051
XMW1258	Acetic acid, (4,6,8,9-tetramethyl-3-oxabicyclo[3.3.1]non-6-en-1-yl)methyl ester	133	119	252.173	C15H24O3	309722-81-4	Ester	78858.8	106417	82543.8	109499	73052.9	104648	193000	98711.8	115035	305282	554321	316779	165238	146055	181200
D322	(3S,3aR,6R,8aS)-3,7,7-Trimethyl-8-methylenehexahydro-1H-3a,6-methanoazulen-2(3H)-one	94	79	218.167	C15H22O	28624-27-3	Terpenoids	59356.3	76404.9	72080.2	160990	123229	153504	250708	112844	138838	308325	463026	327735	156196	162529	169375
KMW0212	BenzeneacetAldehyde	91	92	120.058	C8H8O	122-78-1	Aldehyde	288431	328789	298546	212004	232612	212874	161086	149606	164941	78741.4	92244.5	88964.1	156472	145801	178102
D285	Cyclopentaneacetic acid, 3-oxo-2-pentyl-, methyl ester	83	82	226.157	C13H22O3	24851-98-7	Ester	25164.9	24274.1	20333.7	75829.1	68579.3	65887.9	88667.4	53436.9	76411.8	162161	220156	168960	155205	163681	158329
D375	4H-Inden-4-one, 1,2,3,5,6,7-hexahydro-1,1,2,3,3-pentamethyl-	191	135	206.167	C14H22O	33704-61-9	Ketone	615665	680002	590818	233488	219567	192823	174312	112739	159542	230598	257325	220041	152717	163439	154138
XMW0060	.alpha.-Dehydro-ar-himachalene	157	185	200.157	C15H20	78204-62-3	Terpenoids	74850.8	94320.8	78484.5	151528	161160	139789	172201	151721	186551	340422	334576	338056	150897	165255	151592
NMW0165	Orcinol	124	123	124.052	C7H8O2	504-15-4	Phenol	67257.3	82195.3	62189.6	172033	164334	141445	142595	102325	177949	9	9	9	151024	141898	173894
NMW0221	Hexa-2,4-diyn-1-ylbenzene	153	152	154.078	C12H10	520-74-1	Aromatics	65573.7	81835.2	62266.9	142876	134304	118881	119308	98624	151279	268017	234694	267148	146504	150366	147549
D254	2H-2,4a-Methanonaphthalen-8(5H)-one, 1,3,4,6,7,8a-hexahydro-1,1,5,5-tetramethyl-	164	41	220.183	C15H24O	23787-90-8	Terpenoids	23575.8	32693.3	27970.4	135820	103866	148525	115771	27801.8	33554.3	68278.1	184953	71532.1	161672	126344	147130
NMW0218	Hordenine	58	59	165.115	C10H15NO	539-15-1	Amine	17452.5	16949.8	9995.44	7865.72	7590.47	9224.61	44075.5	33636.9	54313.9	248247	227839	230373	142302	147994	141089
XMW0495	Dehydromevalonic lactone	82	39	112.052	C6H8O2	2381-87-5	Ester	388882	443834	354035	9	9	9	205865	205399	220681	129266	115992	140199	147064	144922	139272
XMW0914	Ethanone, 1-(1H-pyrazol-4-yl)-	95	110	110.048	C5H6N2O	25016-16-4	Heterocyclic compound	236361	240693	224596	9	9	9	138857	143516	190223	146969	120072	144851	141858	145310	140723
XMW0159	2,6,10-Trimethyltridecane	57	71	226.266	C16H34	3891-99-4	Hydrocarbons	9.03938e+06	9.8805e+06	8.73853e+06	435736	392415	281351	643098	532146	855709	360997	282893	342009	145180	156541	122883
KMW0515	6-Octen-1-ol, 3,7-dimethyl-, acetate	138	126	198.162	C12H22O2	150-84-5	Ester	17743.9	22782.3	15578.2	17303.7	16652.1	13954.5	46854.9	34756.8	54600.4	181642	160635	178064	141026	131153	151791
KMW0643	Caryophyllene oxide	109	41	220.183	C15H24O	1139-30-6	Terpenoids	155739	194266	164010	27523	22370.9	25678.1	66239.4	21204.9	23934.2	116704	282885	140640	135612	132750	153438
KMW0482	2,4-Decadienal, (E,E)-	81	41	152.12	C10H16O	25152-84-5	Aldehyde	58643.4	54844.2	54415.7	51884.8	42032.7	41616.7	120380	116520	152771	12860.8	11907.9	12431.3	136787	134696	146953
XMW0483	1H-Pyrrole-2-carboxAldehyde	95	94	95.037	C5H5NO	1003-29-8	Heterocyclic compound	538593	764117	492991	3069.49	2289.15	2414.51	264821	186571	390352	191436	159874	191623	122988	104327	188635
XMW1405	1,8-Ethylenenaphthalene	153	154	154.078	C12H10	83-32-9	Aromatics	44340	53837	40023	158697	149873	136205	189930	165400	237360	278691	272435	273828	132551	134452	137733
WMW0085	Diethyl diSulfur compounds	122	66	122.022	C4H10S2	110-81-6	Sulfur compounds	412137	617651	366091	9	9	9	198331	150680	324970	236544	186319	242022	129941	110547	163097
XMW0206	1H-Pyrazolo[3,4-d]pyrimidin-4-amine	135	108	135.054	C5H5N5	2380-63-4	Heterocyclic compound	69700.8	83408.5	69920.7	51514	45978.9	40222.1	185627	99651.8	149584	196835	267377	187454	149652	117136	136682
XMW0794	1,5-Cyclooctadiene, 3-(1-methyl-2-propenyl)-	79	91	162.141	C12H18	16538-88-8	Hydrocarbons	333650	344635	314991	95398.9	93369.4	81112.6	198605	184822	212438	111394	102009	110757	142073	128186	130669
NMW0060	p-Menth-8-en-1-ol, stereoisomer	71	136	154.136	C10H18O	7299-40-3	Terpenoids	387934	416723	383823	2499.34	2097.76	3335.52	202064	191372	223188	116318	108742	125690	133513	133831	126998
KMW0599	Dodecanoic acid, methyl ester	74	87	214.193	C13H26O2	111-82-0	Ester	43090	41293.4	40894.8	71818.6	73862.6	70264.1	93841.8	80520.3	114079	139899	140235	141634	130254	125842	134063
NMW0250	1-Naphthalenemethanol	129	158	158.073	C11H10O	4780-79-4	Alcohol	28241.8	29686.4	34032.1	88944.6	75832.9	95671.3	210632	73383.2	75358.5	81997.1	179096	66627	143222	111017	132327
XMW0487	2-Picoline, 6-nitro-	92	65	138.043	C6H6N2O2	18368-61-1	Heterocyclic compound	257729	265104	245776	9	9	9	171910	153020	200662	105498	94465.1	110078	125332	126057	125963
D253	2-Acetyl-3-methylpyrazine	136	108	136.064	C7H8N2O	23787-80-6	Heterocyclic compound	134515	173879	123109	4229.75	3976.58	2848.78	367675	274723	553307	52017	45515.7	57446.8	122529	110484	137247
XMW0006	(+)-3-Carene	93	91	136.125	C10H16	498-15-7	Terpenoids	10023.1	10304.4	10836	9	9	9	463470	346678	691940	6413.81	3375.46	5129.81	125870	102239	137366
WMW0051	β-Ionone	177	91	192.151	C13H20O	14901-07-6	Terpenoids	23672.7	24976.3	14175.8	98382.2	97313.7	86077.4	71468.8	57841.6	94980	132557	113845	123703	123754	114979	124306
XMW0031	1,4-Methanoazulen-3-ol, decahydro-1,5,5,8a-tetramethyl-, [1S-(1.alpha.,3.beta.,3a.beta.,4.alpha.,8a.beta.)]-	85	95	222.198	C15H26O	99481-30-8	Terpenoids	145093	161039	132742	54854.8	47906.3	46481.5	188267	101190	124961	165956	309480	166528	118528	107781	133223
WMW0228	Anisole	108	78	108.058	C7H8O	100-66-3	Aromatics	357268	511094	322403	9	9	9	169476	134249	276171	205580	161361	200239	115104	94911.7	140924
XMW0199	Hexadecane, 4-methyl-	71	57	240.282	C17H36	25117-26-4	Hydrocarbons	25323.3	25770.5	20938.6	76608	66594	68438.5	125196	63968.7	83543.1	220858	294255	232329	108340	119207	121717
KMW0198	.alpha.-Phellandrene 1	93	91	136.125	C10H16	99-83-2	Terpenoids	16569.3	14490.2	10807.3	9	9	9	455998	313155	678782	7664.08	4640.85	5280.49	118516	99111.9	130936
D325	(3R,3aR,7S,8aS)-3,6,8,8-Tetramethyl-4,7,8,8a-tetrahydro-1H-3a,7-methanoazulen-2(3H)-one	121	93	218.167	C15H22O	288249-25-2	Terpenoids	29125	27955.5	25011.9	422635	364835	364786	225339	130076	162144	99599	166721	97416.6	105368	106152	135854
XMW0735	Benzenemethanol, .alpha.-2-propenyl-	107	79	148.089	C10H12O	936-58-3	Alcohol	229591	247240	222967	162912	149528	149644	124890	97629.5	131053	157527	142593	165147	108526	119285	119413
XMW1346	4-Tridecanone	71	86	198.198	C13H26O	26215-90-7	Ketone	9.98216e+06	1.09151e+07	9.5647e+06	450870	420608	303996	704671	581744	966145	251791	205841	240683	117461	125368	102047
XMW1260	1-Cyclohexene-1-propanol, .alpha.,2,6,6-tetramethyl-	123	93	196.183	C13H24O	3293-47-8	Alcohol	7.73929e+06	8.59364e+06	7.42325e+06	305091	280252	204932	185549	137421	247485	346382	290644	326421	117112	126572	101025
NMW0201	Phenmetrazine	71	42	177.115	C11H15NO	134-49-6	Heterocyclic compound	9	9	9	51388.2	53755.7	40349.9	48092.6	42250.9	70563.9	212831	185604	217541	110939	111772	108150
KMW0583	trans-.beta.-Ionone	177	91	192.151	C13H20O	79-77-6	Terpenoids	307194	360090	288454	94894.7	86925.3	87386.9	166016	99704.6	109374	216098	274552	240348	113776	105813	110666
KMW0296	Cyclohexene, 1-methyl-4-(1-methylethylidene)-	93	121	136.125	C10H16	586-62-9	Terpenoids	129808	157708	117527	5571.94	5059.46	4557.26	335836	248187	491616	45786.2	39172.2	51266	105795	96314.2	127657
KMW0205	Cyclohexene, 1-methoxy-	112	84	112.089	C7H12O	931-57-7	Aromatics	45576.6	49098	42359.3	9	9	9	86126	87175.2	105623	61913.8	56270.3	60877.2	109632	108302	111008
D167	1,7,7-Trimethylbicyclo[2.2.1]heptan-2-ol	95	110	154.136	C10H18O	10385-78-1	Terpenoids	61149.9	63011.8	61718	9	9	9	65765.6	70519.3	51167.3	20948.4	23053.1	19188.7	98383.3	89596.1	133905
D163	dl-Camphoroquinone	95	69	166.099	C10H14O2	10373-78-1	Terpenoids	15133.5	16631.9	14123.3	27425.6	29510.9	25970	35885.5	21768.3	42960.8	171688	170561	191695	104534	92066.4	120843
XMW1402	2-Acetyl-3-methylbenzo[b]thiophene	175	190	190.045	C11H10OS	18781-31-2	Heterocyclic compound	124076	158994	137184	66103.5	64905.2	55740.1	150145	111995	131091	170030	242517	167129	104449	99031.2	113334
KMW0384	Benzene, (2-nitroethyl)-	104	105	151.063	C8H9NO2	6125-24-2	Aromatics	1959524	2545377	2175293	144056	84656.9	56803	9	9	9	9	9	9	106806	88108	119745
XMW1118	CyclohexanecarboxAldehyde	55	83	112.089	C7H12O	2043-61-0	Aldehyde	399024	573849	356905	9	9	9	177190	136495	268316	188877	152589	186618	100291	91407.3	121145
NMW0207	Naphthalene, 1,8-dimethyl-	156	141	156.094	C12H12	569-41-5	Aromatics	12251.8	15527.9	10326.4	83794.7	68685.7	70041.3	50994.8	31589.2	55285	107586	93093.2	103901	105029	110336	95788.2
XMW0885	Santolina triene	93	121	136.125	C10H16	2153-66-4	Hydrocarbons	375186	540104	338095	9	9	9	139197	121167	218274	188049	154002	204641	99224.5	80257.6	128717
w42	2-Ethyl-1-dodecanol	57	41	214.23	C14H30O	19780-33-7	Alcohol	93094.3	112222	99138.4	45899	43027.2	41388.7	132341	79789.4	85866	131811	221737	131225	98077.9	95285.7	104324
KMW0386	cis-Dihydrocarvone	67	95	152.12	C10H16O	3792-53-8	Terpenoids	185225	193824	179460	9	9	9	129566	123980	138257	88467	82065	83259	93397	103571	97950.7
KMW0693	10-epi-.gamma.-Eudesmol	189	204	222.198	C15H26O	15051-81-7	Terpenoids	20170.7	22850.7	21173	162234	146203	142469	87619.8	54556.3	71141.1	80459.6	98348.2	77102.9	91045.2	97783.3	98702.2
NMW0073	Bicyclo[3.1.1]hept-2-ene-2-carboxaldehyde, 6,6-dimethyl-	79	107	150.104	C10H14O	564-94-3	Terpenoids	188685	206303	175420	9	9	9	128331	121304	140223	82365.2	78687.1	85387.5	95496.6	93808.8	97374.8
KMW0259	.gamma.-Terpinene	93	91	136.125	C10H16	99-85-4	Terpenoids	153341	205749	136604	9	9	9	166602	123951	247560	66422.8	59047.6	74431	93755.9	82002.7	110739
XMW0664	BenzAldehyde, 2,4-dihydroxy-3,6-dimethyl-	165	166	166.063	C9H10O3	34883-14-2	Aldehyde	11214.7	12351.9	12518.5	44124.6	40151.7	34772.8	61678.4	32977.4	47846.6	136279	173605	134651	90080.6	92067.6	97597.8
XMW0094	Hexanoic acid, 2-phenylethyl ester	104	105	220.146	C14H20O2	6290-37-5	Ester	22946.5	26348.7	21094.9	64280.3	44934.3	50332.8	65745.7	49058.8	61924.7	121026	170369	122425	96930	91435.3	90636.7
XMW0890	1-Hepten-6-one, 2-methyl-	108	58	126.104	C8H14O	10408-15-8	Ketone	358078	519518	317621	9	9	9	149694	110562	228055	165024	139408	161928	92567.8	76670.7	109734
KMW0678	4,8-Methanoazulen-9-ol, decahydro-2,2,4,8-tetramethyl-, stereoisomer	109	135	222.198	C15H26O	4586-22-5	Terpenoids	209722	258387	195208	115829	106503	75009.9	274517	223370	394275	282550	239439	279482	96165.5	94798.8	77024.2
XMW1413	Hexathiane	192	64	191.832	S6	13798-23-7	Sulfur compounds	24025.3	28097.5	27232.4	72529.7	63577.8	68370.3	51480.8	28777.5	37818.2	71898.9	89067.4	71256.8	91873.3	83486	92418.4
XMW0288	Cyclopenta[c]pentalen-3(3aH)-one, octahydro-1,2,3a,6-tetramethyl-	136	121	220.183	C15H24O	120052-69-9	Ketone	182151	216967	171651	155403	129845	104659	222847	173611	308354	192801	172272	190796	92686.2	93967.8	80697.2
KMW0359	Phenol, 3-ethyl-	107	122	122.073	C8H10O	620-17-7	Phenol	282601	291196	275584	9	9	9	139540	130116	150089	77998.9	77035.2	81453.8	88032.1	89808.3	88877
KMW0176	5-Hepten-2-one, 6-methyl-	108	111	126.104	C8H14O	110-93-0	Ketone	499896	550154	502842	1221959	1318276	1588279	341653	352485	374335	15772.3	21183.2	22746.9	88887.4	76972.2	97411
XMW0659	Benzene, n-butyl-	91	92	134.11	C10H14	104-51-8	Aromatics	103071	124821	93775	9	9	9	144661	112872	191090	69481.6	62867.8	72925.4	85776.3	76969.8	100048
XMW1255	Octanoic acid, 2-pentyl ester	127	145	214.193	C13H26O2	55193-30-1	Ester	148505	168038	141265	67800	69640	44994	40571	29834	57522	116532	101375	114872	89804	83705	88302
D404	Hexahydro-3-butylphthalide	139	67	196.146	C12H20O2	3553-34-2	Heterocyclic compound	10820.7	12047.1	14367.4	56786.5	45880.6	47570.9	54511.7	30904.3	39398.8	134459	171040	131903	81712.7	88988.4	90735
KMW0325	3-Cyclohexen-1-ol, 1-methyl-4-(1-methylethyl)-	81	43	154.136	C10H18O	586-82-3	Terpenoids	65991.2	63947.2	62415.5	9	9	9	45035	45191.5	38855.3	17858	18585.4	17213.9	75967.7	73147.9	106506
XMW0665	Muurola-4,10(14)-dien-1.beta.-ol	159	97	220.183	C15H24O	257293-90-6	Terpenoids	25030	19605.9	24845.8	135211	126915	140194	168837	95459.8	144925	116075	150182	108095	86973.5	87645.7	79254.9
XMW0181	5-Hepten-2-one, 4,6-dimethyl-	122	55	140.12	C9H16O	31162-48-8	Ketone	304737	445351	276364	9	9	9	130130	99943.9	202499	138519	111720	143096	79849.4	68905.3	95627.1
XMW0204	Dodecane, 5,8-diethyl-	57	41	226.266	C16H34	24251-86-3	Hydrocarbons	21120.1	18620.3	16616.9	31576.5	29613.5	34147.9	60851	28553.3	31347	36990.9	77090.1	31993.2	88626	69864.9	84984.3
KMW0233	Acetophenone	105	77	120.058	C8H8O	98-86-2	Ketone	2825081	3088563	2952000	57988.8	68365.8	77466.5	104033	91999	115612	71459.7	68887.1	73711.5	86398.4	69209	87080.6
KMW0213	3-Mercapto-3-methylbutyl formate (ester)	69	41	148.056	C6H12O2S	50746-10-6	Ester	301605	424724	274405	9	9	9	137669	99443.6	212854	101196	85052.3	99048.2	75791.5	71440.3	95220.9
XMW0456	5,8-Decadien-2-one, 5,9-dimethyl-, (E)-	107	122	180.151	C12H20O	130876-99-2	Ketone	10065.4	13765.3	8458.51	22671	24528.2	19175.9	23620.5	20402.2	33755.6	137559	132470	144297	80815.2	70169.3	89486.5
KMW0214	Acetylpyrazine	122	80	122.048	C6H6N2O	22047-25-2	Heterocyclic compound	190153	266400	175136	9	9	9	109196	88530.2	156924	86201.4	74215.5	87036.9	75116.2	75413.8	89243.9
XMW1251	2-Propanone, 1-(5-methyl-3H-1,2-dithiol-3-ylidene)-	157	172	172.002	C7H8OS2	1005-55-6	Sulfur compounds	37479.4	42161.3	32742.7	91254.2	85540.4	71648.8	71104.8	50809.7	80984.8	137455	109678	131925	75065.4	71967.3	88881.3
WMW0075	1,6,10-Dodecatrien-3-ol, 3,7,11-trimethyl-	41	69	222.198	C15H26O	7212-44-4	Terpenoids	236761	286961	222045	139249	126743	88787.7	263697	219391	394471	255276	188888	245305	83042.4	92064.5	58320.9
XMW0715	BenzenAmine, 4-ethoxy-	108	137	137.084	C8H11NO	156-43-4	Amine	2.36829e+06	2.67688e+06	2.21906e+06	9	9	9	74648.8	63760.9	90954.3	32815.3	30964.5	36714	76499.7	73489.9	81168.2
NMW0138	Piperonal	149	150	150.032	C8H6O3	120-57-0	Aldehyde	16683.1	21151.7	13686.6	28416.7	32232.9	25864.9	87054.9	66832.8	115313	144698	134750	158274	75841.3	67191.4	87357.8
XMW0970	Ethanone, 1-(2,3,4-trihydroxyphenyl)-	153	168	168.042	C8H8O4	528-21-2	Ketone	88840.5	95887.6	87251.3	37508.8	36381.1	24456.7	54274.1	40033	69911.1	211405	161266	202298	77834.8	88808.1	63693.5
NMW0243	4-MethoxycinnamAldehyde	162	161	162.068	C10H10O2	1963-36-6	Aldehyde	176269	200797	165243	81514.7	68493.2	51775.2	257126	205590	365931	239708	189573	222561	88684.6	76041.9	60290.3
XMW1239	1,3-Dioxepane, 2-heptyl-	101	55	200.178	C12H24O2	61732-92-1	Heterocyclic compound	21332.3	22561.3	19236.4	94738.2	93169	80841.6	108207	89773	132400	145708	136345	147226	74017.6	70441.1	80053.5
XMW0133	6-Methyl-6-(5-methylfuran-2-yl)heptan-2-one	123	124	208.146	C13H20O2	50464-95-4	Ketone	6.57466e+06	7.47586e+06	6.2654e+06	1.5865e+06	1.57402e+06	1.30702e+06	653235	499567	799495	9	9	9	71043.1	66988.5	82522.9
NMW0181	Naphthalene, 1,6-dimethyl-	156	141	156.094	C12H12	575-43-9	Aromatics	50180	53757	43534	39751	34770	33087	63512	45713	61408	120369	146535	121218	73006	68936.4	77882
NMW0241	Pentylenetetrazol	55	82	138.091	C6H10N4	54-95-5	Heterocyclic compound	202876	241649	193324	117402	102777	73789.6	232356	192007	338978	222008	188213	216064	79729.2	80439.2	58873.4
NMW0777	DiSulfur compounds, methyl 2-propenyl	120	41	120.007	C4H8S2	2179-58-0	Sulfur compounds	228456	332909	200844	9	9	9	103535	81284	169140	130389	102719	129161	70174.4	60580.2	87708.9
KMW0543	(3R,6R)-2,2,6-Trimethyl-6-vinyltetrahydro-2H-pyran-3-ol	68	67	170.131	C10H18O2	14009-71-3	Heterocyclic compound	172402	194337	176089	9	9	9	114727	107869	117274	71533	66685.9	69288.2	70162.4	74008	73413.3
XMW0099	Decane, 2,3,5-trimethyl-	57	43	184.219	C13H28	62238-11-3	Hydrocarbons	875365	988939	809266	331855	337063	299295	148203	116714	210223	68749.2	60734.6	72691.8	71822	68297.5	77106.9
D177	(1aR,1bS,2aS,5S,5aS,7aS)-2,2,5,7a-Tetramethyldecahydrocyclopenta[2',3']cyclobuta[1',2':3,4]benzo[1,2-b]oxirene	110	95	220.183	C15H24O	104188-24-1	Terpenoids	3072	3686	2909	34675	30093	34963	36120	14585	13098	39151	75698	46818	73382	68063	74131.4
XMW0262	1,1,7,7a-Tetramethyl-1a,2,6,7,7a,7b-hexahydro-1H-cyclopropa[a]naphthalene	159	117	202.172	C15H22	154098-14-3	Terpenoids	8951.58	10809.9	13098.4	44280.7	41244.8	35546.2	70705.2	57183.1	83414.3	241474	216413	226280	69820.5	72484.6	72916.6
XMW1316	4-Methoxyformanilide	151	108	151.063	C8H9NO2	5470-34-8	Amine	23990.3	34725.8	23678	71271.6	72825.3	59538.4	55773.1	42477.9	74802.9	9	9	9	73950.7	62454.2	76410.5
WMW0050	2(4H)-Benzofuranone, 5,6,7,7a-tetrahydro-4,4,7a-trimethyl-, (R)-	111	137	180.115	C11H16O2	17092-92-1	Heterocyclic compound	213692	251099	222068	1.30487e+06	1.27413e+06	1.11655e+06	471419	455837	657239	30407.8	26581.3	31628.8	73126.2	69064.7	70451.4
XMW0265	Tetradecane, 2,6,10-trimethyl-	57	71	240.282	C17H36	14905-56-7	Hydrocarbons	134833	151800	133230	465561	441961	400022	236253	204913	299274	169038	141966	165805	69565.8	71069.7	68754.5
KMW0635	1,3-Benzodioxole, 4,5-dimethoxy-6-(2-propenyl)-	222	177	222.089	C12H14O4	484-31-1	Heterocyclic compound	11284	15582.6	12112.7	66468.1	55563.7	56378.4	64398.3	36804.3	50135.4	72151.8	105554	73452	73441.8	65581.7	69870.5
D348	Cyclobutaneethanol, 1-methyl-2-(1-methylethenyl)-, cis-	68	67	154.136	C10H18O	30820-22-5	Alcohol	132599	143718	126333	9	9	9	92955.2	95831.7	108296	57623.3	57122.3	62305.9	70502.2	68075.1	69601.9
XMW0803	Iso-3-thujyl acetate	93	43	196.146	C12H20O2	62181-90-2	Ester	1.73294e+06	2.35557e+06	1.97893e+06	84906.7	58754.5	56453.3	83731.3	50675.6	63737.5	55221.4	51856.4	53779.3	62687.6	65656.6	78998.3
XMW0202	cis-2,6-Dimethyl-2,6-octadiene	69	41	138.141	C10H18	2492-22-0	Hydrocarbons	797722	1.08191e+06	670091	9	9	9	111364	99496.7	159138	43406	37095.9	42554.4	69488.7	60516.7	76745.7
KMW0571	Butyl caprate	56	41	228.209	C14H28O2	30673-36-0	Ester	81272.5	89811.9	78373	43612	45880.1	34465.9	115219	70850.3	86857.2	95352.5	172064	91948.5	66401.7	59308	74777.9
WMW0144	1-Heptadecene	41	55	238.266	C17H34	6765-39-5	Hydrocarbons	28534.6	39934	37313	225981	181107	185253	63596	31252	43674.1	9	9	9	69538.4	52466.2	76585.1
KMW0277	Thiophene, 2-pentyl-	97	98	154.082	C9H14S	4861-58-9	Heterocyclic compound	161729	176418	164297	9	9	9	94151.7	98184.3	103192	61621.3	57426.7	65484	67095.3	65740.5	63172.3
KMW0370	2-Methylisoborneol	95	107	168.151	C11H20O	2371-42-8	Terpenoids	144731	165312	147338	9	9	9	87543.4	85634.5	95326.2	57068.8	50648.5	58708.1	68926.1	60931	65787.3
D347	n-Capric acid isobutyl ester	56	57	228.209	C14H28O2	30673-38-2	Ester	240612	271371	233838	885357	856664	778165	372362	329499	469229	71937.7	64239.3	73070.7	66045	67657.3	59561.9
KMW0159	1-Heptanol	70	56	116.12	C7H16O	111-70-6	Alcohol	220670	315034	201317	9	9	9	98598	72577.7	146648	99709.9	85112.5	105196	58275.2	49665.6	68545.1
KMW0619	Butanoic acid, 3,7-dimethyl-2,6-octadienyl ester, (E)-	69	71	224.178	C14H24O2	106-29-6	Ester	279058	330691	297553	222309	192504	168016	235438	180260	286595	174629	140719	169083	59685.9	65343.8	47435.4
NMW0268	2-Propenoic Acid, 3-(2-hydroxyphenyl)-	118	146	164.047	C9H8O3	583-17-5	Acid	52463.4	61575.7	44967.7	111562	99111.2	114526	102693	51777.2	53352.1	48276.9	81299.8	51892.8	60534	48940.3	61796.6
XMW0954	Cyclopropanecarboxylic Acid, 2,2-dimethyl-3-(2-methyl-1-propenyl)-, (1R-trans)-	109	67	168.115	C10H16O2	4638-92-0	Terpenoids	1.69229e+06	1.94025e+06	1.59116e+06	9	9	9	49630.1	40511.1	59470.2	21248	23310.2	25066.1	53324.7	53789.3	57045
NMW0272	Naphthalene, 2-nitro-	127	173	173.048	C10H7NO2	581-89-5	Aromatics	14168.8	17677.3	15026.3	48433.5	40735.2	40229.9	45980.7	32181.1	41625	72664.6	78710.3	68993.7	51033.5	55540.6	55040.2
XMW1340	Thieno[2,3-b]thiophene,2-methyl-	153	154	153.991	C7H6S2	13393-75-4	Heterocyclic compound	20025	24149	16043.8	51044.6	49200.6	43567.8	42651.3	34841.3	48062.1	91260.9	88278.4	82669.2	53246.3	47327.8	60233.9
XMW0446	2,4-Dimethyl-2-oxazoline-4-methanol	98	42	129.079	C6H11NO2	39986-37-3	Heterocyclic compound	21040.6	24435.6	23092.3	9	9	9	44065.1	44028.7	51064.3	27626.2	29270	29925.6	53838.1	50924.8	54915.1
XMW1401	n-Valeric acid cis-3-hexenyl ester	82	67	184.146	C11H20O2	35852-46-1	Ester	131788	139648	126256	74782.7	72683.5	69427.4	60387.6	50674.4	63502.7	74417.7	69724.6	78632.7	52804.5	53042.5	52979.2
D399	cis-9-Tetradecen-1-ol	55	82	212.214	C14H28O	35153-15-2	Alcohol	34336.7	44838.9	40014.6	51198.9	39761.7	52220.2	85517.6	40427.3	39228.7	119932	175046	118221	49738.9	54561.3	53144.8
XMW0268	1,2,3,3a,8,9,9a,9b-Octahydrocyclopenta[def]phenanthrene	169	170	198.141	C15H18	148145-44-2	Aromatics	16324	15764	12378	43998	43113	44874	56079	34444	43434	45724	59687	44792	50284	50594	53586
KMW0448	D-Carvone	82	54	150.104	C10H14O	2244-16-8	Terpenoids	116486	142325	127508	75907	70197	71220	63733	50748	66460	73974	67122	80130	51419	52112	50458
NMW0266	.beta.-Asarone	208	193	208.11	C12H16O3	5273-86-9	Aromatics	9	9	9	25013.3	24024.8	16794.4	24375.2	16390.9	22918.6	51529.4	57147.8	46464.3	48600.5	52310.4	50972.4
XMW0063	p-Isopropoxyaniline	109	151	151.1	C9H13NO	7664-66-6	Amine	8119.71	10708.9	7735.57	16760.2	15937.9	12895.6	17641.3	13071	20426.5	81574.8	79769.1	91122.9	50131.1	41941.7	58908.3
NMW0198	Naphthalene, 1,2-dimethyl-	156	141	156.094	C12H12	573-98-8	Aromatics	60397.2	62231.4	59093.3	22793.1	20343.3	16706	37861	24947.1	42597	114017	97937.2	117651	48987.2	57996.9	43078
KMW0473	4-Isopropylcyclohexa-1,3-dienecarbAldehyde	79	107	150.104	C10H14O	1197-15-5	Aldehyde	1.07529e+06	1.30967e+06	1.15562e+06	9	9	9	60284.2	60106.4	57168.6	9	9	9	48834.8	52177.5	48780.3
KMW0199	.beta.-Myrcene	41	93	136.125	C10H16	123-35-3	Terpenoids	528767	722582	459934	9	9	9	76220.3	61946.5	106112	27377.1	24946.8	30809.9	50067.7	41504.8	56332.2
KMW0175	Phenol	94	66	94.042	C6H6O	108-95-2	Phenol	240057	302820	237437	9	9	9	53688.2	55715.8	59402.1	56244.2	56603.1	56577.8	49364.4	45646.5	51218.6
KMW0426	Benzonitrile	103	76	103.042	C7H5N	100-47-0	Nitrogen compounds	192766	247682	161590	9	9	9	77965.8	63261.8	110706	82170.1	70913.7	87441.1	48727	41248.1	54507.2
XMW1424	1H-1,2,3-Triazole	69	40	69.033	C2H3N3	288-36-8	Heterocyclic compound	146718	211695	132265	9	9	9	71658.7	57218.7	111381	84628.8	67677.3	84410.8	45070.3	38048.6	60272.4
w01	Cyclooctyl Alcohol	57	68	128.12	C8H16O	696-71-9	Alcohol	144014	184455	161044	9	9	9	88938	69793	76641	45352	44317	52034	48850	45304	48393
KMW0133	1-Hexanol, 4-methyl-	70	69	116.12	C7H16O	818-49-5	Alcohol	159332	220077	141272	9	9	9	70230.7	55473.6	111439	80984.5	63803.8	78830.9	47128.6	38693.7	53937.6
D184	Hydroquinone	110	81	110.037	C6H6O2	123-31-9	Phenol	1.50041e+06	1.71347e+06	1.41914e+06	3689.05	2085.52	2348.33	44836.1	37395.8	52721.2	20644.4	19794.2	20714.9	43929.2	43541.8	47835.9
XMW0581	Benzene, 1,2-dimethoxy-	138	95	138.068	C8H10O2	91-16-7	Aromatics	137382	141502	131434	20580	20968.1	18643.1	12025.6	14244.9	16800.6	29004.4	28391	31248.7	43490	44579.6	45859.7
NMW0233	Anabasine	84	105	162.116	C10H14N2	494-52-0	Heterocyclic compound	620198	686019	587108	183096	164228	174592	112321	67654	79380	6693.29	24093	6098.97	41429	41207	50293
KMW0188	2-Methyl-1,3-dithiacyclopentane	120	105	120.007	C4H8S2	5616-51-3	Heterocyclic compound	78924	103038	68268.6	9	9	9	73518.9	56967.5	91118.8	40942.1	36910.6	39578.6	41168.9	41886	45106.4
KMW0588	3-Cyclohexene-1-ethanol, .beta.,4-dimethyl-	94	93	154.136	C10H18O	18479-68-0	Alcohol	1.31661e+06	1.4601e+06	1.21796e+06	9	9	9	39922.5	36196.7	48399.6	20072.9	18566.3	19345.9	41129.6	39652.8	46339.2
KMW0542	Decanoic acid, ethyl ester	88	101	200.178	C12H24O2	110-38-3	Ester	15685	16016	11311	7122	7155	6125	15468	12368	23138	118112	105078	117797	43660	35669	47163
XMW0037	Benzene, 1-ethyl-3,5-dimethyl-	119	134	134.11	C10H14	934-74-7	Aromatics	61816.9	80722	57980.8	9	9	9	74618.8	50149.2	105375	31901.2	30284.7	35857.8	42496.3	36211.1	47701.8
D385	5,6,7,8-Tetrahydroquinoxaline	134	133	134.084	C8H10N2	34413-35-9	Heterocyclic compound	105111	110643	100394	33320.5	28344.6	30636.7	68859.3	61401	69667.4	35853.2	32810.6	35859.5	43649.7	40366.6	42267.4
NMW0058	Naphthalene, 1,2,3,4-tetrahydro-	104	132	132.094	C10H12	119-64-2	Aromatics	69391.5	74993	67997.1	18697.4	14552.8	14572.1	44351	41749	57858	15907.5	15639	15707	44367.7	41985	39766
XMW0584	2,5-Dibutoxy-2,5-dihydrofuran	85	141	214.157	C12H22O3	20295-23-2	Heterocyclic compound	689799	726675	663588	94073	86515.6	83380.5	34685.7	28682.4	41892.6	41353.4	61222.9	42151.4	38031.2	40954.5	46956.5
XMW0076	1H-Pyrrole-3-carbonitrile	92	65	92.037	C5H4N2	7126-38-7	Heterocyclic compound	86847.2	100156	86424.7	57321.5	59326.9	47060.2	48367.6	39896.1	52594.4	33051.1	29885.1	31400.3	44061.4	33367.7	45536.9
D365	2-Acetyl-3-ethylpyrazine	135	150	150.079	C8H10N2O	32974-92-8	Heterocyclic compound	119270	131284	114169	6870.29	7495.28	6054.04	49638.8	47647.6	66383.2	15785.7	13578.9	17447	35672.2	40034.9	44599.3
XMW0717	Ethanone, 1-(2-methylphenyl)-	119	91	134.073	C9H10O	577-16-2	Ketone	33347	36460	34763	9	9	9	48852	43419	51113	31183	32360	26016	36725	37720	43657
XMW0784	Benzene, 1,2-diethyl-3,4-dimethyl-	147	162	162.141	C12H18	54410-75-2	Aromatics	53655.4	67666.2	48110	33736.1	33044.3	27579.3	33207.2	29079.1	45731.2	90309.1	88729	97551.3	40656.4	35948.4	41325.5
D294	2-Cyclopenten-1-one, 2-pentyl-	96	97	152.12	C10H16O	25564-22-1	Ketone	1.13943e+06	1.28386e+06	1.06375e+06	9	9	9	32843	29263.2	43328.6	17397.2	13992.4	17938.7	38248.4	39185.9	39911.7
KMW0219	1-Hexanol, 2-ethyl-	57	41	130.136	C8H18O	104-76-7	Alcohol	13169	13243.4	14413.8	9	9	9	31620.7	31468.5	38263.9	22650.1	18945.2	27532.2	39314.3	38023.4	39798.4
XMW1448	3,6-Dimethyl-2,3,3a,4,5,7a-hexahydrobenzofuran	137	109	152.12	C10H16O	70786-44-6	Heterocyclic compound	83981.5	94432.4	85399.2	9	9	9	53963.9	53090.9	60304.3	30404.7	31062.9	35606.3	39456.5	38678.7	38957.3
XMW0622	Butanedioic acid, bis(2-methylpropyl) ester	101	57	230.152	C12H22O4	925-06-4	Ester	63828.1	69339.4	55458.6	38103.5	40814.3	33240.7	58396.3	45467.5	76462.9	146194	131554	140423	41254.6	37199.8	37692.2
XMW1138	6-Octen-1-ol, 7-methyl-3-methylene-	69	41	154.136	C10H18O	13066-51-8	Terpenoids	92446	96842.8	83513.5	66219.8	59032.3	50692.7	37053	33420.2	35837.1	40577	45072.5	61471.9	35499	38382.7	42183.4
XMW0417	Cyclohexene, 4-methyl-1-(1-methylethenyl)-	79	93	136.125	C10H16	586-67-4	Hydrocarbons	43711.2	51821.1	38971.2	9	9	9	117735	88333.7	176948	16583.8	15155	18845	36333.8	32597.3	45242.8
NMW0263	GrAmine	130	131	174.116	C11H14N2	87-52-5	Heterocyclic compound	29235	24565.9	22582.4	74100.5	73468.1	83094.4	79202.6	32146.7	43317.1	23396.5	37983.3	17336.3	42614.2	30863.9	40294
XMW0727	BenzAldehyde, 2,5-dimethyl-	134	133	134.073	C9H10O	5779-94-2	Aldehyde	106799	107532	100036	27731	25442	29389	65833	57978	62650	34462	30888	34434	39811	36208	37736
XMW1253	Butanoic acid, 1-methyloctyl ester	71	41	214.193	C13H26O2	69727-42-0	Ester	172639	198107	154032	69942	66148.5	58757.3	49228.6	36863.2	66938.2	42076.5	36114.6	41794	37540.7	34030.5	38553
XMW0373	Undecane, 2-methyl-	85	57	170.203	C12H26	7045-71-8	Hydrocarbons	105326	114716	104809	9	9	9	60100	50837.7	55848.7	35666.4	33654.6	34030.8	36266.4	37716.8	35179.4
KMW0634	Benzene, 1,2,3-trimethoxy-5-(1-propenyl)-, (E)-	208	193	208.11	C12H16O3	5273-85-8	Aromatics	9	9	9	18143.6	14404.9	11911.5	16877	15851.5	15972.6	32035.4	43060.4	31992.4	33297.4	35822.7	38616.1
D380	3(2H)-Furanone, 2-hexyl-5-methyl-	98	111	182.131	C11H18O2	33922-66-6	Heterocyclic compound	858762	910982	849503	124312	96939.6	93414.3	30795.6	25562.6	31505.1	12148.5	16257.7	10230.6	34919.9	37747.5	34894.3
XMW0425	6-Quinolinamine, 2-methyl-	158	157	158.084	C10H10N2	65079-19-8	Heterocyclic compound	13601.6	19763.4	22115.9	36624.4	40375.3	34293	17951	16408	19000	30565.8	51461.8	29619.9	34247.5	34789.2	37740.1
WMW0011	Cyclohexanone, 5-methyl-2-(1-methylethenyl)-	81	67	152.12	C10H16O	529-00-0	Terpenoids	44950	45648	41247	9	9	9	39067	37165	43420	20604	23035	25413	37053	34297	34939
KMW0383	2(5H)-Furanone, 5-ethyl-3-hydroxy-4-methyl-	97	57	142.063	C7H10O3	698-10-2	Heterocyclic compound	68187.5	77598.2	70937.2	56412.6	52100.7	54331.9	30396.7	28616.5	37299.8	41847.9	40940.3	44943.2	33447.9	35337.9	37483.7
XMW0444	1,2,4,5-Tetrazin-3-Amine	42	41	97.039	C2H3N5	79329-74-1	Heterocyclic compound	134142	183263	112922	9	9	9	55880.7	43051.2	91321.9	62552.3	50718.1	61479.4	36079.2	26619.7	42810.3
XMW0408	1-Methylcyclohexylcarboxylic Acid	55	97	142.099	C8H14O2	1123-25-7	Acid	84246	85867	76870	20783	19071	19135	48692	40133	48947	25956	30010	27722	38754	30872	34631
w44	Butanoic acid, 2-butoxy-1-methyl-2-oxoethyl ester	71	41	216.136	C11H20O4	7492-70-8	Ester	9	9	9	9	9	9	12730.7	7390.52	16273.8	56319.5	58138.5	58163.8	34389.5	30257.9	39234.1
XMW0038	Quinoline, 2,7-dimethyl-	157	156	157.089	C11H11N	93-37-8	Heterocyclic compound	51984	58904	53761	46607	44605.9	41743.2	29770.5	21416.6	28708.1	53104.2	46257.6	50421.3	34202.5	39402.2	29828.6
D422	Undecanol-5	69	55	172.183	C11H24O	37493-70-2	Alcohol	998056	1.13108e+06	933267	7225.86	5322.02	5004.56	34044	29190.6	39007.6	16049.9	16642.7	15288.1	33914.3	33295.3	36050.8
NMW0275	Isoelemicin	208	193	208.11	C12H16O3	487-12-7	Aromatics	9	9	9	18666	14603	12365	17374	13181	15978.5	30996	42642	31529	33016	34662	35579
XMW0964	Petasitene	137	121	204.188	C15H24	443124-67-2	Terpenoids	47633.6	61717.9	51327.4	96812	92838.5	70995.4	55026.7	42360.4	69746.3	31530.2	22867.5	26393.4	33508.4	34001.8	34733.8
NMW0062	Cyclohexanone, 5-methyl-2-(1-methylethyl)-, cis-	112	69	154.136	C10H18O	491-07-6	Terpenoids	61630.5	63448.5	58780.5	9	9	9	44735.8	49782	57808.9	45822.7	34837.1	40855.1	37314	37752.7	27141.3
D432	8-Dodecen-1-ol, acetate, (E)-	67	82	226.193	C14H26O2	38363-29-0	Ester	69209.8	71607.7	65628.3	59483	50772.1	49711.2	51762.7	28982.7	47659.8	85303.2	120980	73679	35638	36960.5	29357
XMW0530	p-Mentha-1,5-dien-8-ol	59	94	152.12	C10H16O	1686-20-0	Terpenoids	93966.3	101460	91217.8	4715.58	2695.56	3815.56	59716.8	39300.9	45013.5	32588.6	32931	38526.1	34601.3	32841.9	33338.1
KMW0344	1-Nonanol	56	55	144.151	C9H20O	143-08-8	Alcohol	102076	108684	93894.3	9	9	9	55234	46980.4	51787.5	31303.2	31540.1	33548	32239.2	34902.6	33019.1
D373	2,4-Heptadien-1-ol, (E,E)-	79	77	112.089	C7H12O	33467-79-7	Alcohol	9	9	9	9	9	9	117028	86016.2	182740	9	9	9	32550.9	29799.1	37635.1
XMW1454	Isomaltol	111	126	126.032	C6H6O3	3420-59-5	Heterocyclic compound	178403	210566	178261	427214	486535	564899	137144	155413	146087	9	9	9	34406.5	25464.6	38664.7
KMW0244	Pyrazine, 2-methyl-5-(1-methylethyl)-	121	136	136.1	C8H12N2	13925-05-8	Heterocyclic compound	50838.5	69653.1	46964.9	3090.48	3146.71	1133.7	47478.5	39420.4	77228.3	21638.8	21172.2	24346.2	30453.8	29231.4	37363.7
XMW0114	Benzene, nitroso-	77	107	107.037	C6H5NO	586-96-9	Aromatics	9	9	9	9	9	9	119972	95488.6	189364	9	9	9	29662.2	25920.4	37728.7
WMW0041	Isopinocarveol	41	55	152.12	C10H16O	6712-79-4	Terpenoids	33457.1	37341.1	32405.3	9	9	9	35077.4	35304.9	36740	22135.9	19750.4	19864.1	30985.6	32868.2	29111.5
WMW0106	6-Nonen-1-ol, acetate, (Z)-	95	67	184.146	C11H20O2	76238-22-7	Ester	62656.6	74069.5	66464.8	10454.3	11486.8	10331.2	18251.9	11734.2	21485.7	48060.2	49978.5	51109.5	31608.9	26266.2	33395.4
NMW0781	Butanoic Acid, 4-hydroxy-	42	86	104.047	C4H8O3	591-81-1	Acid	91755	135733	87124	9	9	9	47082	29600	74483	48504	43662	52206	25727	24667	39773
XMW1350	Naphthalene, 2,3,6-trimethyl-	170	155	170.11	C13H14	829-26-5	Aromatics	10759.2	9106.5	8459.21	23079.1	24846.3	26312.7	34091.6	18261.7	29023.5	25698.3	32339.8	29601	28863.2	31153.4	29548.9
XMW0477	Benzoic acid, 2-fluoro-4,5-dimethoxy-	200	185	200.048	C9H9FO4	79474-35-4	Acid	12801.9	9623.74	13198.4	33326.8	31898.9	21645.1	23695.8	23552.8	24118.3	24587.9	28889.7	28425.6	31271.8	27906.7	29326
KMW0710	Phenol, 2-methoxy-4-(1-propenyl)-	164	77	164.084	C10H12O2	97-54-1	Phenol	220130	255259	204106	19490	17286.5	13109	26569.7	18420.9	34590.2	87309.9	70105.1	86565.9	30625.8	31433.2	25919
NMW0070	1,2-Propanedione, 1-phenyl-	105	77	148.052	C9H8O2	579-07-7	Ketone	55141.9	53236.2	51364.1	9	9	9	34033.2	37422	38155.5	20906.4	22034.4	24416.4	29509.3	26771.2	30384.3
XMW0643	Butyramide, 2-cyano-2-ethyl-	82	97	140.095	C7H12N2O	18705-38-9	Amine	859121	961333	797750	4346.79	2609.39	2194.89	28644	24525.7	28312.7	10823.4	13891.6	12503.3	26915.6	28337.6	29819.9
KMW0469	Phenol, 4-ethyl-2-methoxy-	137	152	152.084	C9H12O2	2785-89-9	Phenol	868896	1.01772e+06	840328	9	9	9	25478	24681.5	30363.1	11749.5	10764.6	10807.2	28478.5	26403	28369.8
WMW0222	1-Dodecene	41	55	168.188	C12H24	112-41-4	Hydrocarbons	57947	57415	52996	9	9	9	37175	36471	44044	20605	22997	23047	28918	26713	27586
D438	Sesquirosefuran	69	41	218.167	C15H22O	39007-93-7	Heterocyclic compound	58485.1	65860.2	61618.2	70417.9	58400.5	60341.1	57466.6	43387.2	61682.6	9	9	9	26381.7	26050.8	29471.3
XMW0209	1,4-Cyclohexadiene-1-methanol, 4-(1-methylethyl)-	79	91	152.12	C10H16O	22539-72-6	Alcohol	36257	41939	31094	18941	16503.3	10700	27322	16276	25371.2	54727	56634.7	61068	29603	28769.2	23166.7
KMW0183	Pyrazine, 2-ethyl-5-methyl-	121	122	122.084	C7H10N2	13360-64-0	Heterocyclic compound	9	9	9	9	9	9	101982	75173.7	154453	9	9	9	25038.5	22386.4	33652.9
KMW0418	(1R)-(-)-Myrtenal	79	107	150.104	C10H14O	18486-69-6	Aldehyde	38266.8	37276.9	35792.8	9	9	9	19182.9	20290.2	17436.7	6435.45	7629.44	7456.12	24662.7	22558.6	33804.3
D329	Myroxide	79	81	152.12	C10H16O	28977-57-3	Terpenoids	38198	37328.9	35422.3	9	9	9	18748.3	19292.1	17354	7014.96	6541.1	7734.42	22678.7	22655.7	35012.5
KMW0254	1,5-Heptadien-4-one, 3,3,6-trimethyl-	83	55	152.12	C10H16O	546-49-6	Terpenoids	39967.4	47082.6	42953.8	24217.9	23713.9	19645.6	19798.8	21011.3	23461.8	19361.5	24373.5	25824.4	25175.9	28363.6	25509
KMW0152	Butane, 1-isothiocyanato-	115	41	115.046	C5H9NS	592-82-5	Others	87494.6	128476	83897.5	9	9	9	40253.9	31491.1	57971.4	43108.3	32571.3	38944.8	23660	22502.1	30944.1
XMW1242	Hexanoic acid, anhydride	99	71	214.157	C12H22O3	2051-49-2	Others	4429.16	4733.55	2719.66	4503.77	3024.1	5034.82	12678.1	7137.66	9884.3	52287.6	60210.8	54127.3	25319.3	24886.1	26754.2
KMW0329	Camphor	95	41	152.12	C10H16O	76-22-2	Terpenoids	216971	229393	208921	7413.48	4699.39	6266.36	12639.2	9700.62	12888.4	19648.3	18903.6	19851	26115.4	22928	26390.5
D436	Methyl p-tolyloxyacetate	180	121	180.079	C10H12O3	38768-63-7	Ester	7341.32	11061.7	6662.75	11505.2	12626.3	12757.1	15247.5	13183.2	11515.6	29243.6	29514.3	33450.8	25899	23212.2	24480.1
XMW0602	Undecane, 5,7-dimethyl-	71	57	184.219	C13H28	17312-83-3	Hydrocarbons	58800.3	59448.5	53896.1	9	9	9	33284.5	31419.2	39620.5	19999.7	19402.2	20627.5	23956.7	23088.3	25450.9
XMW0223	1H-Pyrrole-2,5-dione, 3-ethyl-4-methyl-	139	67	139.063	C7H9NO2	20189-42-8	Heterocyclic compound	47314.4	56591.2	50866.9	36987.9	32390.8	37134.8	30278.5	22628	30983.5	33809.9	34042.4	34902.9	25394.6	23767.4	23146.8
XMW0068	2,7-Nonadien-5-one, 4,6-dimethyl-	69	41	166.136	C11H18O	74630-80-1	Ketone	35967.8	38890.5	34223	9	9	9	17308.9	16733.1	12575.2	5166.33	7303.99	6363.76	21075.8	21037.8	29049.3
NMW0208	9-Oxononanoic Acid	73	55	172.11	C9H16O3	2553-17-5	Acid	62785.5	77282.8	63542.4	22202.7	18846.7	19031.3	44056.5	23429.4	39643.8	147930	139744	146122	28909.8	23183.5	18635.3
NMW0223	1,2,4-Benzenetriol	126	52	126.032	C6H6O3	533-73-3	Alcohol	101056	113460	98480	46683	45264	35330	28516	22568	38527.3	52195	49194	51324	24480	23080	21480
NMW0101	Ascaridole	121	136	168.115	C10H16O2	512-85-6	Terpenoids	28186.9	26775.6	24906.1	17234.7	14328	14382.8	7320.8	6783.25	8887.01	17886.4	29834	26115.7	21360	21257.7	25558.1
KMW0261	p-Cresol	107	108	108.058	C7H8O	106-44-5	Phenol	24200.2	28832.4	21767.9	9	9	9	65458.4	47474	97477.6	9686.52	11324.8	11940.1	20744.9	21176.8	26214.7
WMW0042	Bicyclo[3.1.1]heptan-3-ol, 6,6-dimethyl-2-methylene-	70	92	152.12	C10H16O	5947-36-4	Terpenoids	32341.7	38603.2	33504.6	9	9	9	12426.4	14671	11988.6	6150.78	7553.72	8431.29	19290.3	18907.5	27829.8
NMW0273	Phenol, 4-(3-hydroxy-1-propenyl)-	150	107	150.068	C9H10O2	3690-05-9	Alcohol	5633.77	4130.1	4555.78	17310.8	15173.5	18287.3	18579	8260.41	11241.5	15341.8	32132.2	12742.3	22301.6	17777.5	25296.3
XMW1404	2,5-Cyclohexadiene-1,4-dione, 2,5-dihydroxy-3-methoxy-6-methyl-	184	113	184.037	C8H8O5	85-23-4	Ketone	6326.25	6543.96	3631.99	24562.8	23047.5	24064.6	18641.1	17563.3	18226.9	13344.4	15398.1	14914.9	19118.7	21816.1	23225.9
XMW0100	Octane, 5-ethyl-2-methyl-	71	57	156.188	C11H24	62016-18-6	Hydrocarbons	112850	130103	108729	265867	303453	350260	78443.4	85344.1	92047.9	9	9	9	19775	18852.2	24900.1
KMW0115	Styrene	104	103	104.063	C8H8	100-42-5	Aromatics	3.25089e+06	3.84092e+06	3.10013e+06	689268	623219	554159	291482	326191	436512	261276	207428	259170	21256.8	16842.7	24455.2
KMW0151	Butanoic acid, 3-hydroxy-, ethyl ester	117	45	132.079	C6H12O3	5405-41-4	Ester	76138.6	114002	75441.6	9	9	9	33231.1	23759.5	47122.8	30431.2	27432.1	31337.9	19760.1	19576.8	22155.5
KMW0433	Phenol, 4-(2-propenyl)-	134	133	134.073	C9H10O	501-92-8	Aromatics	727132	783744	732146	103792	94784.1	83548.9	28752.3	19321.1	28338.1	9	9	9	19930	23136.1	18056.1
NMW0226	Phenol, 3-nitro-	139	65	139.027	C6H5NO3	554-84-7	Phenol	96995.3	110596	100007	63684.4	57433.4	47814.9	34177	33526.6	47564.5	51022.5	44760.1	50599.1	19584.2	21170	18814.9
XMW0260	Hexadecane, 2-methyl-	57	71	240.282	C17H36	1560-92-5	Hydrocarbons	6933.65	5758.57	3731.97	9	9	9	24001	12647.5	10350.2	33374	58946.5	35630.9	22699.5	17444.3	18628.2
NMW0792	4-Pyridinecarbonitrile	104	77	104.037	C6H4N2	100-48-1	Heterocyclic compound	63724	85197	61217	9	9	9	30791	22524.5	44075	27569	22171	29400	19421	17178	21943
XMW1177	11,11-Dimethyl-4,8-dimethylenebicyclo[7.2.0]undecan-3-ol	136	69	220.183	C15H24O	79580-01-1	Alcohol	9	9	9	46377.7	39751.9	35964.1	22315.7	19477.7	22058.2	15791.3	37916.5	17746	16527	19145.2	22228.3
XMW0238	Undecane, 4,4-dimethyl-	85	57	184.219	C13H28	17312-68-4	Hydrocarbons	44807	50923.2	44974.9	14493.2	14466.3	12848.6	27804.9	26649.5	29678.7	18072.4	14137.3	16812.5	19073	18458.3	20051.5
KMW0486	Pyrazine, 2,5-dimethyl-3-(3-methylbutyl)-	122	135	178.147	C11H18N2	18433-98-2	Heterocyclic compound	3122.11	4533.89	1416.66	5395.44	5779.44	4041.56	5720.62	3838.62	7450.28	34337.8	29873	34074.6	18953.4	18225.8	20025.7
XMW0749	8-Hexadecyne	67	81	222.235	C16H30	19781-86-3	Hydrocarbons	53615	66858	50374	305945	240374	243697	93743	51381	62112.4	24895.3	75775.8	50108.5	17446.1	16804	22575.3
XMW0901	3-Chloro-2,4-pentanedione	134	119	134.013	C5H7ClO2	1694-29-7	Ketone	41602.2	59591.1	37038.8	9	9	9	27392	20177.3	35089.5	33756.7	25699.6	28085.1	16926.8	16287.5	22540
D249	Ethanol, 2-phenoxy-, propanoate	101	57	194.094	C11H14O3	23495-12-7	Ester	12085.2	11934.7	9871.31	15200.7	14284.8	9430.78	24702.8	19233	34146.9	52923.9	49619.5	55522.8	16754.2	18912.3	20079.1
NMW0261	Naphthalene, 1-nitro-	127	115	173.048	C10H7NO2	86-57-7	Aromatics	5603	4874	5846	7165	3857	5657	11961	6203	7439	15779	33095	14721	15687	19341	20631
XMW1091	1-Pentanol, 5-[(tetrahydro-2H-pyran-2-yl)oxy]-	85	69	188.141	C10H20O3	76102-74-4	Heterocyclic compound	149125	173244	150784	34152.2	36194.6	29078.3	45248.3	31905.5	47321.4	133953	113677	136631	20545	18992.5	13657.6
w40	6,7-Dodecanedione	99	71	198.162	C12H22O2	13757-90-9	Ketone	33403	41174.5	32385.3	15232.6	13797.1	18146.7	49944.5	16781.5	18679.5	51144.7	67546.5	49645	19344.4	16279.4	16082.2
NMW0192	Benzene, 1-methoxy-4-nitro-	153	77	153.043	C7H7NO3	100-17-4	Aromatics	35605	40308	34896	15927.7	11651	12650	8609	7499	12801	21593	21731	22509	17109.5	14421	18880
NMW0204	trans-O-Dithiane-4,5-diol	152	108	151.997	C4H8O2S2	14193-38-5	Heterocyclic compound	13944.6	15286.3	14556.9	10487.1	8481.57	6795.95	13629	13864.8	17929.7	51856.5	45857	53733.6	13397.7	19651.7	17272.8
KMW0646	Citronellyl valerate	81	123	240.209	C15H28O2	7540-53-6	Ester	9113.95	3581.44	4614.93	25020.8	20320.7	21761.5	17976.5	22597.2	26044.7	62307.5	46367.5	59673.4	17174.5	22772.9	9844.02
KMW0142	1-Hexanethiol	56	41	118.082	C6H14S	111-31-9	Sulfur compounds	49657.9	67831.4	42915.7	9	9	9	26639.1	17723.8	37357.2	32477.5	21559.6	28235.5	15238.3	12830.2	21623
KMW0672	Naphthalene, 2,6-dimethyl-	156	141	156.094	C12H12	581-42-0	Aromatics	9	9	9	8251	10895	9336	7232	3679	4142	9078	12554	7854	13817	14150	20725
KMW0452	4-(1-methylethyl)-Benzaldehyde	133	105	148.089	C10H12O	122-03-2	Terpenoids	14221	13671.6	12680	4961.09	4287	4102.15	12611	10114	16645	9325	11449	10801	12573	16953	19025
KMW0580	2,4-Decadienoic acid, ethyl ester, (E,Z)-	125	97	196.146	C12H20O2	3025-30-7	Ester	8995.77	8195.99	8285.14	21482	21760	20537	19892	18580	27055	41001.9	38967.2	44400.1	17103	15866	15538
XMW0532	1H-Pyrazole-1-carboximidamide, 3,5-dimethyl-	96	95	138.091	C6H10N4	22906-75-8	Heterocyclic compound	9	9	9	20156.1	18903.3	16475	19621.4	19413	26279.6	22596.5	20428	25974.6	13938.1	17111.8	16303.3
KMW0475	(2E,4Z)-2,4-Decadienal	81	41	152.12	C10H16O	25152-83-4	Aldehyde	41388.5	56751.2	47237.3	9020.69	7393.34	6645.17	8462.66	4598.76	8380.14	13567.2	18027.1	15933.9	16870.9	14445.1	14774.9
XMW0573	1,5-Diazabicyclo[3.1.0]hexane	83	84	84.069	C4H8N2	13090-31-8	Heterocyclic compound	37837.4	43794.3	30631.5	13451.6	10687.3	14394	13831.7	13815.7	13485.8	13665	13553.9	13556.9	15541.3	12620.2	17679.1
XMW0745	2(3H)-Furanone, 5-hexyldihydro-4-methyl-, trans-	99	41	184.146	C11H20O2	147254-33-9	Heterocyclic compound	415787	446419	401930	55326.6	50195.2	46572.2	15811.1	12976	16378.7	9	9	9	13559.6	14079.3	17900.5
D343	3-Methoxyphenyl acetone	124	164	164.084	C10H12O2	3027-13-2	Ketone	189148	220109	182087	54256	54946.9	43833.8	23367.2	18567.4	34861.2	18599.5	15268.6	17333.7	14117.1	13690.1	16932.5
KMW0223	1,3-Cyclohexadiene, 1-methyl-4-(1-methylethyl)-	121	93	136.125	C10H16	99-86-5	Terpenoids	33116.3	40144.2	27062.5	3124.07	3102.97	1126.49	19633.1	13213.4	31756.9	21298.9	16858.8	20297.3	15770.5	14514.9	14296.2
XMW1100	2-Buten-1-one, 1-(2,6,6-trimethyl-1-cyclohexen-1-yl)-	177	69	192.151	C13H20O	35044-68-9	Ketone	28253	30398	23321	10828	11434	8908	5006	4462	6946	19278	13029	16817	15212	14690	14505
XMW1326	2,6-Piperidinedione, 3-ethyl-	113	41	141.079	C7H11NO2	25115-69-9	Heterocyclic compound	35348.3	37435.6	32208.7	11214.7	11794.5	9547.38	20262.5	21945.1	23456.6	12141.6	11156.6	12885.2	17471.7	13897.2	12838.7
KMW0407	2,4-Nonadienal, (E,E)-	81	41	138.104	C9H14O	5910-87-2	Aldehyde	52800.3	60689.7	46145.7	9	9	9	22147.2	18002.3	25480.2	13354.2	14360.1	14084.4	14129.1	12479.5	16631.8
KMW0664	3-Cyclohexen-1-ol, 1-(1,5-dimethyl-4-hexenyl)-4-methyl-	82	93	222.198	C15H26O	15352-77-9	Terpenoids	39099.5	50911	39846.1	405848	328517	337734	100209	55670.1	78881.7	9	9	9	12196.1	16732.6	13052.9
XMW0693	2,6-Octadienoic acid, 3,7-dimethyl-, methyl ester	69	41	182.131	C11H18O2	2349-14-6	Ester	9	9	9	6579	5064	5739	3691	3973.57	5602	19555	18278	21998	14664	11176	15419
KMW0366	Butanoic acid, 3-hexenyl ester, (Z)-	82	67	170.131	C10H18O2	16491-36-4	Ester	28384	33369	28668	9	9	9	17389	16591	19201	8572	10371	14853	14867	13422.9	12826
WMW0159	(+)-(1R,4R,5R)-2-(10)-PINEN-4-OL	94	109	152.12	C10H16O	13040-03-4	Terpenoids	19749	24300	15625	9	9	9	11111	11278	9236	4510.68	3375	3204	12503	11279	16523
NMW0784	Ethyl tiglate	83	55	128.084	C7H12O2	5837-78-5	Ester	39025	59068.1	37611.7	9	9	9	19301.8	16941.6	29764.1	21114	16211.4	20536.5	12924.2	12827.3	14428.1
w10	2-Undecanone, 6,10-dimethyl-	58	71	198.198	C13H26O	1604-34-8	Ketone	26008.4	30123.8	24341.4	106417	105055	84322.8	53690.2	44316.2	69148.7	4574.24	5228.58	7342	13878.6	12386.7	13458.8
D186	trans-Carveol	109	84	152.12	C10H16O	1197-07-5	Terpenoids	41589	47041.9	40897	5047.74	4356.26	2910.2	14965	17765.8	17906.2	7701	8390	8911	12341.6	11309.6	15136.9
XMW0887	Butanoic acid, 2-methyl-, propyl ester	57	43	144.115	C8H16O2	37064-20-3	Ester	35832	51895	30449	9	9	9	21070	14675	27404	17105	15326	15754	12706.5	11451.3	14401
XMW0904	Phosphoric acid, dibutyl 1-methylethenyl ester	99	138	250.133	C11H23O4P	5954-40-5	Ester	3101.62	4960.2	2023.82	13886.8	11768	12359.4	13199.6	12154.5	17516.7	19845.9	18408	22116.1	13422.5	12453.1	12334.7
XMW0392	.alpha.-Corocalene	185	200	200.157	C15H20	20129-39-9	Terpenoids	59067.6	71873.4	61679	288866	255060	268663	124631	58784.2	85138.1	9	9	9	14607	10899.3	12568.5
D193	p-Mentha-1,8-dien-7-ol	68	79	152.12	C10H16O	536-59-4	Terpenoids	332081	372311	314312	9	9	9	10773.9	9321.6	11238.8	5047.46	4609.08	6679.64	11315.1	11562.6	14455.8
KMW0144	Hexanoic acid, methyl ester	74	87	130.099	C7H14O2	106-70-7	Ester	36605.4	52986	33233.9	9	9	9	17209.7	13485.1	26923.9	20336.2	16502.5	21084.6	11614.3	10605.6	14921.1
KMW0291	Linalool	71	93	154.136	C10H18O	78-70-6	Terpenoids	40429	42643	42007	12697.8	13553.6	9794.49	15212	16420	17303	14226	13978	16406	12574	12429	12101
WMW0110	Undecanoic acid, methyl ester	74	87	200.178	C12H24O2	1731-86-8	Ester	9	9	9	9292.03	8802.16	5389.19	17564.3	11485.3	18566.9	35102.3	27873.7	30998.3	12915.5	13181.7	10606.3
D364	2-Ethoxy-3-methylpyrazine	81	82	138.079	C7H10N2O	32737-14-7	Heterocyclic compound	22553.8	25178	23844.7	15811.9	11612.3	10798	10422.3	6803	7909	12890	12336.3	8305	12464	10880.1	11382.2
KMW0306	Undecane	57	71	156.188	C11H24	1120-21-4	Hydrocarbons	22452	34333	27846	32055	24740	25893	9	9	9	9	9	9	13402	9986	11192
WMW0082	1,10-Undecadiene	41	55	152.157	C11H20	13688-67-0	Hydrocarbons	36281.8	38509.4	34101.8	10823	10933.3	6457.08	9775.1	8618.4	14232.9	17555.9	12327.2	11267.4	12405.6	10923.1	10427.5
D335	Pyrazine, (2-methylpropyl)-	94	41	136.1	C8H12N2	29460-92-2	Heterocyclic compound	13575	14509	11262	9	9	9	34524	24662	47163	4756	6048	5652	13602	8646	11013
XMW0295	Benzene, 1-methyl-3-(1-methylethenyl)-	132	117	132.094	C10H12	1124-20-5	Aromatics	22752	27211	22879	5246.53	7702.8	5661.74	29274.1	24156.7	41833.4	7421.91	7073.25	7974	11036.1	10045.6	11918.2
KMW0490	trans-3-Methyl-4-octanolide	99	41	156.115	C9H16O2	39638-67-0	Ester	153925	176416	142855	9	9	9	9	9	9	9	9	9	9153.79	13268.2	8966.23
WMW0062	3-Nonen-1-ol, (Z)-	55	68	142.136	C9H18O	10340-23-5	Alcohol	19355.6	21081.4	20719.6	9	9	9	9820.17	12435.8	15914.4	5180.29	5258.55	7565.15	10975.1	9130.82	10682.8
D447	Pentanoic acid, 2-methyl-, ethyl ester	102	74	144.115	C8H16O2	39255-32-8	Ester	28478	45172.3	27997.3	9	9	9	14553	9433.56	22474.4	17309.8	12590.9	13600.1	10001	7944.47	12540.8
D334	n-Hexylacetoacetic acid ethyl ester	172	101	214.157	C12H22O3	29214-60-6	Ester	21184.2	23106.1	24099	4345.95	5800.82	6219.92	13982.5	9536.83	15002	17392.7	15864.7	16997.1	9934.04	10019.7	9519.77
XMW0574	4-Penten-1-ol, propanoate	57	68	142.099	C8H14O2	30563-30-5	Ester	32656	39623	23653	9	9	9	15403	10736	21776	18096	12487	13994	9602	8695	11143
KMW0271	Phenol, 3-methyl-	108	107	108.058	C7H8O	108-39-4	Phenol	19193.5	19652.7	18274.7	9	9	9	23169	16564.9	28836.9	6469.76	4353.08	4880.15	11378.6	6207.65	10681.7
XMW1092	spiro[3-oxatricyclo[3.3.1.02,4]nonane-8,1'-cyclopropane]-6-one	79	91	164.084	C10H12O2	109637-57-2	Ketone	84187	87662	85267	9	9	9	9909.32	10639.1	10750.8	8041.21	6287.99	7470.23	8694.42	9365.97	9912.84
D192	Fenchol	81	80	154.136	C10H18O	1632-73-1	Terpenoids	77956	107643	71734	9	9	9	10929.9	11290.4	13336.1	11142	14441	15451.4	8574.39	7516	11826
WMW0226	4H-Pyran-4-one	96	69	96.021	C5H4O2	108-97-4	Heterocyclic compound	34588	49688	31274	9	9	9	16405	12361	22334	16790	15986	18170	9031	8408	10220
XMW0259	Pentadecane, 2-methyl-	57	41	226.266	C16H34	1560-93-6	Hydrocarbons	26823	30960	24372	13189	13574	5903	31169	24269	44345	29786	23928	27807	8800	10292	8334
NMW0074	Bicyclo[3.1.1]hept-2-ene-2-methanol, 6,6-dimethyl-	79	91	152.12	C10H16O	515-00-4	Terpenoids	100456	110386	101308	9	9	9	9909	11182.9	10748.1	8041.64	6286	7661	7773	9457	9912.84
NMW0041	(E)-4,8-Dimethylnona-1,3,7-triene	69	41	150.141	C11H18	19945-61-0	Terpenoids	342747	474778	300966	9	9	9	9	9	9	9	9	9	8933.92	8532.15	9246.36
WMW0145	Undecane, 4,6-dimethyl-	57	71	184.219	C13H28	17312-82-2	Hydrocarbons	16361.2	22582.4	17559.5	16038.7	14302.6	12750.6	8336.97	5821.11	9146.4	7835.36	6499.35	7723.09	9292.98	7082.65	10023.9
NMW0061	1-methyl-2-nitro-Benzene	120	65	137.048	C7H7NO2	88-72-2	Aromatics	28453	24556	28127	9	9	9	13965	12647	16776	7737	6961	7587	7915	7741	10057
XMW1145	Ethanol, 2-(4-chlorophenyl)amino-	140	142	171.045	C8H10ClNO	2933-81-5	Alcohol	35662	39545	33880	17596	17271	12485	13396	9764	15154	22593.4	18876.5	22437	8578	9337	7521
NMW0182	4-Hydroxy-3-methoxybenzyl Alcohol	154	93	154.063	C8H10O3	498-00-0	Alcohol	13901	17285	14707	7507.96	8393	6070.84	5746.03	4523.9	4792	11616	8992	10180	10759	6690	7915
XMW1160	BenzAldehyde diethylacetal	135	107	180.115	C11H16O2	774-48-1	Aldehyde	284440	334053	266559	9	9	9	9107.07	8464.48	10283.4	5289.65	3231.39	4994.04	8776.79	8550.79	7941.96
XMW3734	2-hydroxy-BenzAldehyde	122	121	122.037	C7H6O2	90-02-8	Aldehyde	39864.2	42085.9	45152.8	6119.03	6952.1	6587.98	3565.43	2312.62	2693.97	7087.07	10452.1	8012.98	5998.91	7057.82	11734
XMW0422	3,5-Dimethyldodecane	57	71	198.235	C14H30	107770-99-0	Hydrocarbons	165179	192212	166398	9	9	9	6752.23	5356.5	8013.82	4864.02	4511.17	5542.72	8091.33	8194.18	8120.25
KMW0280	3,5-Octadien-2-one	95	43	124.089	C8H12O	38284-27-4	Ketone	19496	22986	22641	10292	9973	8975	7985	9444	10692	11466	11264	9547.43	7671	7125	9568
XMW1064	1,4-Methano-1H-Cyclopropa[d]pyridazine, 4,4a,5,5a-tetrahydro-6,6-dimethyl-, (1.alpha.,4.alpha.,4a.alpha.,5a.alpha.)-	93	91	136.1	C8H12N2	109746-10-3	Heterocyclic compound	37176.9	33766.3	29546.3	9	9	9	12402.1	15779.5	13153.4	4966.73	7213.63	9489.92	5327.51	8523.1	9594.46
XMW1409	(R)-(+)-1-(p-Tolyl)ethylAmine	120	93	135.105	C9H13N	4187-38-6	Amine	16039	17539	14272	9	9	9	11084	12091	12010	6673	5228	6434	7070	9307	7054
NMW0025	Acetic acid, phenyl ester	94	43	136.052	C8H8O2	122-79-2	Ester	11790	17890.9	11948.7	9	9	9	12233.7	10750.7	21173.4	6059.16	5959.59	6893.93	9168.4	6325.94	7808.83
NMW0046	Bicyclo[3.1.1]heptan-3-ol, 6,6-dimethyl-2-methylene-, [1S-(1.alpha.,3.alpha.,5.alpha.)]-	92	55	152.12	C10H16O	547-61-5	Terpenoids	58233.2	60046.5	51768.6	9	9	9	8415.58	8721.1	12510	4284.23	5859.45	6511.31	8282.6	7900.14	7058.23
NMW0033	2(1H)-Pyridinone	95	67	95.037	C5H5NO	142-08-5	Heterocyclic compound	21682.5	21593.2	21587.9	8291.02	9171.8	8624.39	8428.78	9070.12	10782.2	10477.7	11233.6	9160.47	7409.56	6793.91	8309.97
KMW0357	Bicyclo[2.2.1]heptan-2-ol, 2,3,3-trimethyl-	71	69	154.136	C10H18O	465-31-6	Terpenoids	18028.7	18842.7	17404.2	9	9	9	13643.4	12889.3	15509.9	12325.1	12481.8	15284.6	7658.41	6965.72	7764.93
NMW0117	Benzene, 2,4-pentadiynyl-	139	140	140.063	C11H8	41268-41-1	Aromatics	213097	243040	200065	9	9	9	5551.88	5611.75	7652.51	3108.28	2749.37	3749	7279.16	6638.98	7962.11
KMW0173	1-Octen-3-ol	57	72	128.12	C8H16O	3391-86-4	Alcohol	14825	14250.7	13848	20537	27935.7	31213	11442	11499	14741	5242.12	8339.45	6403	7161.54	8203.2	5702
D414	Bicyclo[3.1.0]hex-3-en-2-one, 5-(1-methylethyl)-	93	121	136.089	C9H12O	36262-12-1	Ketone	80269.7	89939.1	83716.7	9	9	9	20955	20423.8	23125.6	8963.96	10985.2	9391.76	7651.53	5548.69	6940.45
KMW0070	Benzene, 1,3-dimethyl-	91	106	106.078	C8H10	108-38-3	Aromatics	57798.5	71216.7	51267.6	57043.6	61045.4	52632.8	38363.6	37228.4	57488	53417.4	45085.4	49404.2	5383.97	6495.09	8041.07
XMW1083	7-Octene-2,6-diol, 2,6-dimethyl-	71	68	172.146	C10H20O2	29210-77-3	Alcohol	13138.4	17528.1	15332.7	11166.1	9722.22	9944.27	6378.68	6324.49	5991.73	7902.01	8439.8	8994.33	6714.71	6449.84	6636.38
XMW0269	2-Methylbutanoic anhydride	85	57	186.126	C10H18O3	1468-39-9	Others	15122	18139.4	15454.3	11297	10047	9706.64	5650	4327.14	6469	4312.85	5348.23	5629.8	6779	5550.59	7277
WMW0172	TRANS-ANETHOLE	148	147	148.089	C10H12O	4180-23-8	Aromatics	7937.04	9705.05	7502.7	13438.7	11871.9	12657.3	11542.2	10329.8	13969.3	24978.5	22005	23498.1	8166.06	7194.73	3867.83
KMW0612	1,3-Benzodioxole, 4-methoxy-6-(2-propenyl)-	192	91	192.079	C11H12O3	607-91-0	Aromatics	9	9	9	3487	3672	4999	6214.7	4409.19	5211	12793	14846	11614	5418	5848	7650
NMW0141	2,7-Octadiene-1,6-diol, 2,6-dimethyl-, (E)-	71	67	170.131	C10H18O2	75991-61-6	Terpenoids	5069.12	6523.73	5230.4	5159.64	4113	3956.26	12385	9342	13470	18240	15742	17589	6358	5357	7135
KMW0132	Pyrazine, 2,3-dimethyl-	67	108	108.069	C6H8N2	5910-89-4	Heterocyclic compound	18808	33383	20205	9	9	9	7635	6923	14500	10861	8293	12628	6496	4603	7653
KMW0501	Dihydrocarvyl acetate	136	121	196.146	C12H20O2	20777-49-5	Terpenoids	140262	194263	171102	7686.21	4337.57	3767.94	4734.96	5484.65	5157.76	9	9	9	7154.42	4754.02	6709.09
XMW0926	Ethanone, 1-(2,4-dimethylphenyl)-	133	105	148.089	C10H12O	89-74-7	Ketone	210638	221046	220298	31077	26557.3	24067.4	4580.12	6539.71	8082.42	9	9	9	6242.75	5856.66	6243.63
XMW0711	Formamide, N-phenyl-	121	93	121.053	C7H7NO	103-70-8	Amine	36859	38532	30384	8860.67	6882.78	12149.1	13043	9241	12767	3289.33	2571.69	4193	5483.53	5135.78	7569.26
XMW0306	Heptanoic acid, methyl ester	74	87	144.115	C8H16O2	106-73-0	Ester	13867.6	14450.7	10861.8	9	9	9	8552	7891.29	11107	6391.49	4717.47	4383.14	5194.6	4771.28	8138.77
KMW0127	Pyrazine, ethyl-	107	108	108.069	C6H8N2	13925-00-3	Heterocyclic compound	20213.3	30576.1	18691.4	9	9	9	8058.33	6883.82	11335.9	10899.5	9150.93	10126.1	5873.09	4219.17	7807.94
XMW0907	2-(2-Acetoxy-1-propyl)furan, (S)	108	81	168.079	C9H12O3	60830-70-8	Heterocyclic compound	94464.7	99896.1	87810.6	9	9	9	5684.2	4536.43	4871.91	3985.92	4531.51	4925.91	5122.06	5111.45	6085.76
D176	2-Methyl-2,5-divinyltetrahydrofuran	67	55	138.104	C9H14O	104188-15-0	Heterocyclic compound	16452	31792	17860	9	9	9	7510	5826	12291	10188	7579	11252	5754	4179	6041
D194	o-Hydroxybiphenyl	170	169	170.073	C12H10O	90-43-7	Phenol	24156.6	25558.2	21068.2	14952.8	16746.8	11757.3	9272.01	8930.8	12147.2	11307.6	8644.97	9056.12	5471.06	5048.63	4601.03
KMW0539	2(5H)-Furanone, 5-ethyl-	83	55	112.052	C6H8O2	2407-43-4	Heterocyclic compound	18602	22185	16063	9	9	9	6935	5233	12218	7956	7446.64	6715	4161.51	4062.81	4821
XMW0636	1-iodo-Decane	85	71	268.069	C10H21I	2050-77-3	Halogenated hydrocarbons	273067	313202	264130	76890.6	73136.3	65552.6	32205.3	27908.3	42575	9	9	9	4891.78	3008.15	5061.42
XMW0166	3,7-Nonadien-2-one, 8-methyl-, (E)-	69	41	152.12	C10H16O	35408-14-1	Ketone	47418.3	45046.2	43921.9	9	9	9	3849.3	3675.47	4073.06	2971.88	2533.93	3035.64	3742.88	3595.5	4077.95
XMW0641	Heptane, 3,3,4-trimethyl-	71	70	142.172	C10H22	20278-87-9	Hydrocarbons	12744	18029	11826	9	9	9	6011	4377	8394	7203	5298	6690	3715	2495	4913
XMW1126	2-Cyclohexen-1-ol, 1-methyl-4-(1-methylethyl)-, trans-	139	93	154.136	C10H18O	29803-81-4	Terpenoids	20377.7	20818.4	20374	9	9	9	3992.56	6430.1	4942.98	1746.08	3158.22	2696.52	3224.74	3064.96	4666.42
XMW1473	2-Cyclohexen-1-one, 4-hydroxy-3-methyl-6-(1-methylethyl)-, trans-	98	126	168.115	C10H16O2	55955-53-8	Ketone	243938	285273	232719	68191.8	62617.3	54165.2	28375	24088.6	37440	9	9	9	3513.59	3086.3	4036.98
WMW0086	DiSulfur compounds, ethyl 1-methylethyl	136	94	136.038	C5H12S2	53966-36-2	Sulfur compounds	72697.6	111987	69669.1	9	9	9	4992.33	2327.92	8525.5	3932.42	3937.36	3487.03	3332.65	3368.37	3038.75
XMW0682	Benzenemethanol, .alpha.-methyl-.alpha.-(1-methyl-2-propenyl)-	121	77	176.12	C12H16O	61967-11-1	Alcohol	15322.1	19290	12696.4	2310.16	1805.96	1220.38	9	9	9	4008.36	3821.28	4268.34	3287.82	2192.71	4140.21
XMW0527	2-Cyclohexen-1-ol, 1-methyl-4-(1-methylethyl)-, cis-	139	93	154.136	C10H18O	29803-82-5	Alcohol	22762.8	24446.8	24152.6	9	9	9	5230.58	5145.75	6169.6	2466.24	1952.19	3439.25	2927.05	2287.2	3041.52
XMW0452	2,4,6-Octatriene, 3,4-dimethyl-	121	136	136.125	C10H16	57396-75-5	Hydrocarbons	27605.1	29773.4	28138.3	9	9	9	4741.23	5595.51	5047.51	2244.3	2084.24	2612.72	2447.57	3109.45	2429.81
NMW0114	3-Methoxybenzyl Alcohol	138	109	138.068	C8H10O2	6971-51-3	Alcohol	68140.1	74358	63636.6	9	9	9	3207.14	1942.8	2659.11	9	9	9	3103.82	2357.08	2310.49
XMW0548	Bicyclo[7.2.0]undecane, 10,10-dimethyl-2,6-bis(methylene)-, [1S-(1R*,9S*)]-	120	41	204.188	C15H24	136296-38-3	Terpenoids	7.27179e+07	8.42958e+07	6.87831e+07	1.14292e+07	1.07811e+07	8.44624e+06	2.07113e+07	1.427e+07	3.1013e+07	1.71469e+08	1.36566e+08	1.65283e+08	9	9	9
XMW0249	Naphthalene, 1,2,3,4,4a,7-hexahydro-1,6-dimethyl-4-(1-methylethyl)-	119	105	204.188	C15H24	16728-99-7	Terpenoids	2.5194e+07	2.97409e+07	2.52587e+07	1.30074e+08	1.28205e+08	1.11439e+08	4.58051e+07	4.34475e+07	6.37855e+07	9	9	9	9	9	9
NMW0186	Cyclohexanepropanoic Acid, 2-propenyl ester	95	55	196.146	C12H20O2	2705-87-5	Ester	1.25084e+07	1.40785e+07	1.19869e+07	3.51683e+06	3.53207e+06	2.91739e+06	1.35517e+06	1.06528e+06	1.83087e+06	9	9	9	9	9	9
NMW0188	2-Propenoic Acid, 3-phenyl-	147	148	148.052	C9H8O2	621-82-9	Acid	1.01164e+07	1.15409e+07	9.78354e+06	2.25895e+06	2.21915e+06	1.83394e+06	826207	632648	882374	9	9	9	9	9	9
XMW0802	2-Hydroxymethylbenzimidazole	148	147	148.064	C8H8N2O	22128-99-0	Heterocyclic compound	8207293	9432835	7875953	1916874	1859378	1546651	742764	572111	811949	9	9	9	9	9	9
KMW0661	.alpha.-Bisabolol	109	119	222.198	C15H26O	515-69-5	Terpenoids	178300	262036	234946	1.3189e+06	1.10391e+06	1.05045e+06	367864	211040	280914	52690.9	115615	52443.8	9	9	9
KMW0350	Acetic acid, phenylmethyl ester	108	91	150.068	C9H10O2	140-11-4	Ester	1.59153e+06	1.75865e+06	1.62102e+06	7085.05	9060.1	11220.4	9	9	9	9	9	9	9	9	9
KMW0441	Benzeneacetic acid, ethyl ester	91	65	164.084	C10H12O2	101-97-3	Ester	1.17997e+06	1.25954e+06	1.12395e+06	9	9	9	9	9	9	9	9	9	9	9	9
KMW0645	Levomenol	93	109	222.198	C15H26O	23089-26-1	Terpenoids	131529	167951	146877	853313	690073	686300	238062	111446	175399	9	9	9	9	9	9
XMW0776	Benzoic acid, 2-propenyl ester	105	77	162.068	C10H10O2	583-04-0	Ester	910028	956980	881229	9	9	9	9	9	9	9	9	9	9	9	9
KMW0351	Pyrazine, 2,3-diethyl-5-methyl-	150	135	150.116	C9H14N2	18138-04-0	Heterocyclic compound	646288	715635	679767	9	9	9	2277.01	2235.87	2735.28	9	9	9	9	9	9
XMW1036	Cyclobuta[1,2:3,4]dicyclooctene, 1,2,5,6,6a,6b,7,8,11,12,12a,12b-dodecahydro-, (6a.alpha.,6b.beta.,12a.alpha.,12b.beta.)-	79	67	216.188	C16H24	61277-44-9	Hydrocarbons	50923	74134.3	68721.1	310768	224853	238844	92740	50991	67781	9	9	9	9	9	9
XMW0149	1H-Pyrazole, 4,5-dihydro-5,5-dimethyl-	83	42	98.084	C5H10N2	4320-85-8	Heterocyclic compound	74777.5	88919.5	81686.9	179619	191993	252990	56776.3	56324.7	60491.2	9	9	9	9	9	9
NMW0302	2,6,10-Dodecatrien-1-ol, 3,7,11-trimethyl-, (Z,E)-	41	69	222.198	C15H26O	3790-71-4	Terpenoids	43877.8	58966	46576	228794	182831	191939	82967	37210.9	48638.8	9	9	9	9	9	9
KMW0481	Acetic acid, nonyl ester	98	56	186.162	C11H22O2	143-13-5	Ester	129407	178832	158311	11794	7170.93	8020	9	9	9	9	9	9	9	9	9
XMW0229	Nonanoic acid, 9-oxo-, methyl ester	74	87	186.126	C10H18O3	1931-63-1	Ester	93645.8	94932	89761.9	29657.1	27302.7	19219.5	12376.7	9053.68	12130.2	9	9	9	9	9	9
XMW1342	Naphthalene, 1,4-dimethyl-	156	141	156.094	C12H12	571-58-4	Aromatics	60292	60081.6	54502.4	15610.1	16128.3	14085.6	6577.03	5491.95	9317.07	37784	36873.2	38020.3	9	9	9
KMW0726	1-Tetradecanol	55	69	214.23	C14H30O	112-72-1	Alcohol	15257.6	13650.9	12090.2	96975.2	80668	72864.9	23893	14465.5	18841.7	9	9	9	9	9	9
KMW0449	Bicyclo[2.2.1]heptan-2-ol, 1,7,7-trimethyl-, formate, endo-	95	121	182.131	C11H18O2	7492-41-3	Ester	108258	120819	103885	9	9	9	9	9	9	9	9	9	9	9	9
KMW0442	3-Phenylpropanol	91	117	136.089	C9H12O	122-97-4	Alcohol	91506.5	108108	101135	9	9	9	9	9	9	9	9	9	9	9	9
XMW0607	Formic acid, 2-phenylethyl ester	104	91	150.068	C9H10O2	104-62-1	Ester	76102.6	85905	84017	9	9	9	4308.27	5295.15	6003.76	6146	7007.26	5911.45	9	9	9
KMW0112	o-Xylene	91	106	106.078	C8H10	95-47-6	Aromatics	21641.8	29786.6	20249.2	20914.1	19230	15212.1	16296.6	18965.2	23229.9	22206.2	15934.4	20236	9	9	9
XMW0312	Ethylbenzene	91	106	106.078	C8H10	100-41-4	Aromatics	30704.8	34729.7	29077	17930.6	15698.9	14642.1	11230.7	15744.1	19835.9	17460.5	11214.3	17840.8	9	9	9
XMW0416	1,3-Cyclohexadiene, 5-butyl-	79	136	136.125	C10H16	30168-57-1	Hydrocarbons	23037.7	30276.9	25482.4	8638.48	10590.2	7062.08	15375.9	11724.3	23703.2	16178.1	12138.7	21453.3	9	9	9
NMW0052	2-Methyl-6-methyleneocta-2,7-dien-4-one	83	55	150.104	C10H14O	539-70-8	Terpenoids	39764	37111	37572	9	9	9	9	9	9	9	9	9	9	9	9
KMW0342	Citronellal	154	95	154.136	C10H18O	106-23-0	Terpenoids	30725.4	34626.1	28639.4	9	9	9	4599.83	2389.9	3721.89	9	9	9	9	9	9
KMW0304	1,3,8-p-Menthatriene	119	91	134.11	C10H14	18368-95-1	Terpenoids	15775.9	15956.1	17883.8	9	9	9	3356.62	3572.23	4767.78	2167.61	2713.68	3571.97	9	9	9

## Sheet: Table S3
Supplementary Table 3. The identified metabolites from top-100 abundant VOCs in each harvesting time and their aroma qualities
ID	Compounds	Formula	CAS	Class	Color	Odor quality
WMW0069	Cinnamaldehyde	C9H8O	104-55-2	Aldehyde	Clear yellow	Strong odor of cinnamon, spicy
KMW0522	α-Copaene	C15H24	3856-25-5	Terpenoids	Colourless	woody spicy honey
XMW1182	α-Funebrene	C15H24	21996-77-0	Terpenoids	Colourless	woody
KMW0618	δ-Cadinene	C15H24	483-76-1	Terpenoids		woody dry
KMW0512	α-Cubebene	C15H24	17699-14-8	Terpenoids		herbal waxy
KMW0552	β-Bourbonene	C15H24	5208-59-3	Terpenoids		herbal woody floral balsamic
D102	1-phenyl-1-pentanone	C11H14O	1009-14-9	Ketone	Clear light yellow to yellow-green	balsam valerian
D175	.beta.-Phenylethylmethylethylcarbinol	C12H18O	10415-87-9	Alcohol	Colorless to Almost colorless	sweet fresh cayloxol lilac anisic earthy narcissus peony
XMW1331	2-Propanone, 1-(4-methoxyphenyl)-	C10H12O2	122-84-9	Ketone	Clear light yellow to yellow-green	sweet fruity creamy spicy green anisic balsamic licorice fennel
NMW0171	Acetic Acid, phenoxy-	C8H8O3	122-59-8	Acid	White	sour sweet
KMW0532	Hexanoic acid, hexyl ester	C12H24O2	6378-65-0	Ester	Colorless to Almost colorless	herbal fresh cut grass vegetable fruity
KMW0585	Citronellyl isobutyrate	C14H26O2	97-89-2	Ester	Clear Colourless	sweet fruity floral geranium tropical
KMW0679	2-Propenoic acid, 3-phenyl-, methyl ester, (E)-	C10H10O2	1754-62-7	Ester	White to Off-White	sweet balsam strawberry cherry
KMW0491	Hydrocinnamic Acid	C9H10O2	501-52-0	Acid	Clear yellow to yellow-green	sweet fatty rose musk cinnamon
KMW0614	Cubenene	C15H24	29837-12-5	Terpenoids		spicy fruity mango
NMW0170	Hydrocoumarin	C9H8O2	119-84-6	Heterocyclic compound	Colourless to Off-White	sweet tonka coumarinic coconut herbal cinnamon balsamic
KMW0526	2-Buten-1-one, 1-(2,6,6-trimethyl-1,3-cyclohexadien-1-yl)-, (E)-	C13H18O	23726-93-4	Terpenoids		apple rose honey tobacco sweet
WMW0217	2-Octenal, 2-butyl-	C12H22O	13019-16-4	Alcohol		aldehydic green watery fruity metallic oily tropical fatty sweaty goaty
KMW0578	Butanoic acid, 3-methyl-, 1-ethenyl-1,5-dimethyl-4-hexenyl ester	C15H26O2	1118-27-0	Ester		citrus bergamot lavender peach apricot sage
KMW0533	Indole, 3-methyl-	C9H9N	83-34-1	Heterocyclic compound	Almost white to pale brown	indole-like odor
KMW0582	.beta.-Guaiene	C15H24	88-84-6	Terpenoids	Colourless to Pale Yellow	sweet woody dry guaiacwood spicy powdery
D244	(3S,3aR,3bR,4S,7R,7aR)-4-Isopropyl-3,7-dimethyloctahydro-1H-cyclopenta[1,3]cyclopropa[1,2]benzen-3-ol	C15H26O	23445-02-5	Terpenoids		spicy minty
KMW0606	.alpha.-Muurolene	C15H24	10208-80-7	Terpenoids		woody
WMW0158	Methylparaben	C8H8O3	99-76-3	Ester	White to almost white	odorless or faint char. odor, sl. burning taste
KMW0565	Caryophyllene	C15H24	87-44-5	Terpenoids	Colourless
KMW0604	(1S,2E,6E,10R)-3,7,11,11-Tetramethylbicyclo[8.1.0]undeca-2,6-diene	C15H24	24703-35-3	Terpenoids		green woody weedy
XMW1256	2-Butanone, 4-(2,6,6-trimethyl-1,3-cyclohexadien-1-yl)-	C13H20O	20483-36-7	Ketone		floral scent
XMW0244	2-Butanone, 4-(2,6,6-trimethyl-1-cyclohexen-1-yl)-	C13H22O	17283-81-7	Ketone	Clear Colourless	earthy woody mahogany orris dry amber
XMW0916	(5-bromopentyl)-Benzene	C11H15Br	14469-83-1	Aromatics	Clear colorless
XMW1129	Ethyl mandelate	C10H12O3	774-40-3	Ester	White or Colorless to Light yellow
XMW0535	p-Tolylacetic Acid	C9H10O2	622-47-9	Acid	White
NMW0232	Bibenzyl	C14H14	103-29-7	Aromatics	White to light yellow
XMW0701	1H-Pyrrolo[2,3-b]pyridine, 2-(1-methylethyl)-	C10H12N2	27257-18-7	Heterocyclic compound
XMW0107	1,2-Benzenedimethanol	C8H10O2	612-14-6	Alcohol	White to light yellow
XMW0951	2-Cyclohexen-1-ol, 2-methyl-5-(1-methylethenyl)-, acetate, (1R-cis)-	C12H18O2	7111-29-7	Ester
XMW0167	1-(2,3,4,5-Tetramethylphenyl)ethanone	C12H16O	34764-71-1	Ketone
WMW0021	trans-Calamenene	C15H22	73209-42-4	Terpenoids
D408	(1Alpha,3beta,4beta)-p-menthane-3,8-diol	C10H20O2	3564-95-2	Terpenoids
XMW1333	Benzoic acid, 3,4-dimethyl-, methyl ester	C10H12O2	38404-42-1	Ester
XMW0812	Benzene, (1-methyl-1-propylpentyl)-	C15H24	54932-91-1	Aromatics
XMW0979	(4R,4aS,6S)-4,4a-Dimethyl-6-(prop-1-en-2-yl)-1,2,3,4,4a,5,6,7-octahydronaphthalene	C15H24	823810-22-6	Terpenoids
XMW0147	1-Methyl-4-(6-methylhept-5-en-2-yl)cyclohexa-1,3-diene	C15H24	451-55-8	Terpenoids
XMW0151	Epizonarene	C15H24	41702-63-0	Terpenoids
XMW0380	1H-Cyclopropa[a]naphthalene, 1a,2,3,5,6,7,7a,7b-octahydro-1,1,7,7a-tetramethyl-, [1aR-(1a.alpha.,7.alpha.,7a.alpha.,7b.alpha.)]-	C15H24	17334-55-3	Terpenoids
XMW0702	2-(3-Thienyl)pyridine	C9H7NS	21298-55-5	Heterocyclic compound
D339	cis-.alpha.-Bisabolene	C15H24	29837-07-8	Terpenoids
w38	1H-3a,7-Methanoazulene, octahydro-3,8,8-trimethyl-6-methylene-, [3R-(3.alpha.,3a.beta.,7.beta.,8a.alpha.)]-	C15H24	546-28-1	Terpenoids
D340	3-Hexanone, 1-phenyl-	C12H16O	29898-25-7	Ketone
XMW1020	(3-Bromo-1-methylpropoxymethyl)benzene	C11H15BrO	51666-29-6	Aromatics
XMW0504	1H-Benzocycloheptene, 2,4a,5,6,7,8-hexahydro-3,5,5,9-tetramethyl-, (R)-	C15H24	1461-03-6	Terpenoids
XMW0097	1,5-Cycloundecadiene, 8,8-dimethyl-9-methylene-	C14H22	62338-54-9	Hydrocarbons
XMW0264	Bicyclo[4.4.0]dec-1-ene, 2-isopropyl-5-methyl-9-methylene-	C15H24	150320-52-8	Terpenoids

## Sheet: Table S4
Supplementary Table 4. Summary of the BGISEQ-500 RNA-Seq data analysis.
Sample	Total Raw Reads (Mb)	Total Clean Reads(Mb)	Clean Reads Ratio(%)	Clean Base(G)	Clean Reads Q20(%)	Clean Reads Q30(%)	GC percentage (%)	Error Rate(%)
36-1	47.4903	45.7813	96.4015	6.87	96.85	91.64	45.99	0.03
36-1	46.0237	43.9552	95.5056	6.59	96.95	91.91	46.53	0.03
36-3	46.6298	44.5719	95.5868	6.69	96.82	91.63	46.67	0.03
60-1	45.7979	44.257	96.6353	6.64	96.94	91.84	45.83	0.03
60-2	50.9627	48.8081	95.7721	7.32	96.56	91.07	45.69	0.03
60-3	47.2156	45.71	96.8113	6.86	96.84	91.66	45.87	0.03
120-1	44.3847	42.3414	95.3965	6.35	96.91	91.8	46.28	0.03
120-2	58.7887	56.3721	95.8894	8.46	97.05	92.09	46.14	0.03
120-3	48.1649	46.5213	96.5874	6.98	96.89	91.75	46.1	0.03
240-1	51.0375	48.2689	94.5754	7.24	97.00	91.91	45.3	0.03
240-2	45.3121	43.6248	96.2763	6.54	96.88	91.68	45.73	0.03
240-3	48.746	47.5181	97.4812	7.13	96.77	91.46	45.1	0.03
360-1	47.1818	45.5944	96.6355	6.84	96.68	91.26	46.02	0.03
360-2	49.4347	46.0747	93.2031	6.91	96.85	91.62	46.09	0.03
360-3	53.2598	50.7438	95.276	7.61	97.05	92.06	45.5	0.03
All-Unigene	--	--	--			--	41.67
Average	48.6953	46.6762	95.8689	7.002	96.86	91.692	--	--
Summary	730.43	700.143	1438.03	105.03		--	--	--

## Sheet: Table S5
Supplementary Table 5. Total identified DEGs
ID	36-1	36-2	36-3	60-1	60-2	60-3	120-1	120-2	120-3	240-1	240-2	240-3	360-1	360-2	360-3	GO	KEGG	NR	Swissprot	Pfam
Cluster-10000.1	2.02	2.8	2.11	2.27	1.96	1.73	0.11	0.2	0.41	1.21	2.18	1.19	2.65	1.68	3.64	GO:0016021,integral component of membrane; GO:0071916,dipeptide transmembrane transporter activity; GO:0042937,tripeptide transmembrane transporter activity; GO:0042742,defense response to bacterium; GO:0042938,dipeptide transport; GO:0042538,hyperosmotic salinity response; GO:0009737,response to abscisic acid; GO:0080052,response to histidine; GO:0009753,response to jasmonic acid; GO:0043201,res…	K14638 solute carrier family 15 (peptide/histidine transporter), member 3/4 | (RefSeq) protein NRT1/ PTR FAMILY 5.2-like (A)	Proton-dependent oligopeptide transporter family [Cinnamomum micranthum f. kanehirae]	PTR3_ARATH RecName: Full=Protein NRT1/ PTR FAMILY 5.2; Short=AtNPF5.2; AltName: Full=Peptide transporter PTR3-A; Short=AtPTR3;	POT family
Cluster-10003.1	0.41	1.74	0.78	0	2.07	0	0	0	0	0	0	0.13	1.34	1.65	1.66	GO:0005634,nucleus; GO:0016929,SUMO-specific protease activity; GO:0016926,protein desumoylation; GO:0003674,molecular_function; GO:0003824,catalytic activity; GO:0008233,peptidase activity; GO:0008234,cysteine-type peptidase activity; GO:0016787,hydrolase activity; GO:0019783,ubiquitin-like protein-specific protease activity; GO:0140096,catalytic activity, acting on a protein; GO:0006464,cellula…	K13993 HSP20 family protein | (RefSeq) 16.9 kDa class I heat shock protein 3 (A)	putative aminotransferase-like, plant mobile domain-containing protein [Cinnamomum micranthum f. kanehirae]	ULP1B_ARATH RecName: Full=Putative ubiquitin-like-specific protease 1B; EC=3.4.22.-;	Ulp1 protease family, C-terminal catalytic domain
Cluster-10003.10	4.79	1.71	1.55	5.43	2.01	3.28	2.1	2.21	2.49	1.76	2.29	2.64	1.25	0.89	1.06	--	--	Transposon, En/Spm-like protein [Cinnamomum micranthum f. kanehirae]	--	--
Cluster-10003.12	0.15	0	0	0	0	0	0	0	0	0	0	0.09	0	1.61	0.64	GO:0005634,nucleus; GO:0008483,transaminase activity; GO:0010073,meristem maintenance; GO:0003674,molecular_function; GO:0003824,catalytic activity; GO:0016740,transferase activity; GO:0016769,transferase activity, transferring nitrogenous groups; GO:0008150,biological_process; GO:0009888,tissue development; GO:0032501,multicellular organismal process; GO:0032502,developmental process; GO:0048507…	K14400 pre-mRNA cleavage complex 2 protein Pcf11 | (RefSeq) LOW QUALITY PROTEIN: uncharacterized protein LOC111982967 (A)	putative aminotransferase-like, plant mobile domain-containing protein [Cinnamomum micranthum f. kanehirae]	MAIL2_ARATH RecName: Full=Protein MAIN-LIKE 2 {ECO:0000303|PubMed:24635680};	Plant mobile domain
Cluster-10003.14	4.27	3.09	2.59	1.59	5.97	6.26	0.52	0.55	0.56	6.59	5.91	5.92	1.53	3.8	3.59	GO:0005634,nucleus; GO:0008483,transaminase activity; GO:0010073,meristem maintenance; GO:0003674,molecular_function; GO:0003824,catalytic activity; GO:0016740,transferase activity; GO:0016769,transferase activity, transferring nitrogenous groups; GO:0008150,biological_process; GO:0009888,tissue development; GO:0032501,multicellular organismal process; GO:0032502,developmental process; GO:0048507…	K14400 pre-mRNA cleavage complex 2 protein Pcf11 | (RefSeq) LOW QUALITY PROTEIN: uncharacterized protein LOC111982967 (A)	putative aminotransferase-like, plant mobile domain-containing protein [Cinnamomum micranthum f. kanehirae]	MAIL2_ARATH RecName: Full=Protein MAIN-LIKE 2 {ECO:0000303|PubMed:24635680};	Plant mobile domain
Cluster-10003.15	0	0	0	0.97	0	0	0.06	0.02	0	0	0	0	0.63	4.04	0	GO:0005634,nucleus; GO:0008483,transaminase activity; GO:0010073,meristem maintenance; GO:0003674,molecular_function; GO:0003824,catalytic activity; GO:0016740,transferase activity; GO:0016769,transferase activity, transferring nitrogenous groups; GO:0008150,biological_process; GO:0009888,tissue development; GO:0032501,multicellular organismal process; GO:0032502,developmental process; GO:0048507…	K14400 pre-mRNA cleavage complex 2 protein Pcf11 | (RefSeq) LOW QUALITY PROTEIN: uncharacterized protein LOC111982967 (A)	putative aminotransferase-like, plant mobile domain-containing protein [Cinnamomum micranthum f. kanehirae]	MAIL2_ARATH RecName: Full=Protein MAIN-LIKE 2 {ECO:0000303|PubMed:24635680};	Plant mobile domain
Cluster-10003.16	4.49	2.6	3.96	4.14	4.83	2.85	0	0	0	2.11	0.26	1.97	4.77	4.68	4.42	GO:0005634,nucleus; GO:0008483,transaminase activity; GO:0010073,meristem maintenance; GO:0003674,molecular_function; GO:0003824,catalytic activity; GO:0016740,transferase activity; GO:0016769,transferase activity, transferring nitrogenous groups; GO:0008150,biological_process; GO:0009888,tissue development; GO:0032501,multicellular organismal process; GO:0032502,developmental process; GO:0048507…	K14400 pre-mRNA cleavage complex 2 protein Pcf11 | (RefSeq) LOW QUALITY PROTEIN: uncharacterized protein LOC111982967 (A)	putative aminotransferase-like, plant mobile domain-containing protein [Cinnamomum micranthum f. kanehirae]	MAIL2_ARATH RecName: Full=Protein MAIN-LIKE 2 {ECO:0000303|PubMed:24635680};	Ulp1 protease family, C-terminal catalytic domain
Cluster-10003.17	3.93	0.6	3.39	0.12	0.44	0.23	1.2	3.27	1.79	2.8	0.98	3.76	0	0	0.21	--	--	--	--	--
Cluster-10003.18	2.17	0.69	1.05	1.97	1.25	2.62	0	0	0	0.51	0.73	0.61	2.24	0.44	1.98	GO:0005634,nucleus; GO:0008483,transaminase activity; GO:0010073,meristem maintenance; GO:0003674,molecular_function; GO:0003824,catalytic activity; GO:0016740,transferase activity; GO:0016769,transferase activity, transferring nitrogenous groups; GO:0008150,biological_process; GO:0009888,tissue development; GO:0032501,multicellular organismal process; GO:0032502,developmental process; GO:0048507…	K14400 pre-mRNA cleavage complex 2 protein Pcf11 | (RefSeq) LOW QUALITY PROTEIN: uncharacterized protein LOC111982967 (A)	putative aminotransferase-like, plant mobile domain-containing protein [Cinnamomum micranthum f. kanehirae]	MAIL2_ARATH RecName: Full=Protein MAIN-LIKE 2 {ECO:0000303|PubMed:24635680};	Plant mobile domain
Cluster-10003.2	0.85	0.55	0.47	1.7	1.88	1.75	0.82	0.46	0.36	1.34	2.17	1.58	0.16	1.13	1.32	--	--	hypothetical protein CKAN_00794500 [Cinnamomum micranthum f. kanehirae]	--	--
Cluster-10003.3	1.56	1.31	0.55	3	2.89	3.1	0.55	1.35	1.6	2.88	2.2	3.32	0.54	2.09	0.77	--	--	--	--	--
Cluster-10003.5	0.46	0.78	0.19	4.26	1.87	2.46	4.43	3.43	4.25	6.06	2.42	4.24	0.42	0.38	0.29	--	--	hypothetical protein Vadar_015309 [Vaccinium darrowii]	--	--
Cluster-10003.7	0.53	0.49	0.83	0	0.76	0.48	0.37	0.17	0.23	2.13	1.18	1.85	0.07	0	0.33	--	--	Transposon, En/Spm-like protein [Cinnamomum micranthum f. kanehirae]	--	--
Cluster-10003.8	0.11	0.06	0.48	1.52	1.18	0.44	1.23	1.33	0.67	0	1.04	0.68	1.34	0.83	1.89	--	--	hypothetical protein Vadar_000817 [Vaccinium darrowii]	--	--
Cluster-10005.1	0.47	0.83	1.8	3.47	2.26	2.2	0.34	0.69	1.61	0.98	0.36	0.93	0.46	0.53	1.53	--	--	hypothetical protein CKAN_00460700 [Cinnamomum micranthum f. kanehirae]	--	--
Cluster-10005.102	1.45	1.73	0	0	0.46	0.36	0.52	0	0.38	1.69	0.97	1.37	2.52	7.18	8.71	GO:0016021,integral component of membrane; GO:0005575,cellular_component; GO:0016020,membrane; GO:0031224,intrinsic component of membrane; GO:0110165,cellular anatomical entity	--	hypothetical protein CKAN_00673000 [Cinnamomum micranthum f. kanehirae]	--	--
Cluster-10005.106	12.42	24.3	6.88	19.26	12.35	18.04	15.03	14.41	20.47	12.23	7.02	10.75	24.07	41.18	53.33	--	--	--	--	--
Cluster-10005.109	1.96	0.48	0	0.13	0.24	0.77	3.69	3.11	2.92	0.97	2.01	3.1	0.38	0	3.95	--	--	hypothetical protein CKAN_00460700 [Cinnamomum micranthum f. kanehirae]	--	--
Cluster-10005.125	1.1	0	0.74	10.52	0.5	6.72	1.52	0	0	0.35	0.47	0.69	4.01	0	1.16	GO:0016021,integral component of membrane; GO:0005575,cellular_component; GO:0016020,membrane; GO:0031224,intrinsic component of membrane; GO:0110165,cellular anatomical entity	--	hypothetical protein CKAN_00673000 [Cinnamomum micranthum f. kanehirae]	--	--
Cluster-10005.136	9.82	0.29	2.03	1.69	1.64	0.96	6.3	1.79	8.73	4.87	4.93	3.27	1.75	3.72	10.84	--	--	hypothetical protein CKAN_00460700 [Cinnamomum micranthum f. kanehirae]	--	--
Cluster-10005.139	0.91	0	1.07	6.12	7	3.94	2.27	4.25	7.52	1.87	2.77	4.02	7.19	4.83	16.17	--	--	putative E3 ubiquitin-protein ligase RHC2A [Cinnamomum micranthum f. kanehirae]	--	--
Cluster-10005.151	5.73	2.65	3.25	8.84	9	10.36	6.24	6.11	8.87	10.67	7.47	12.61	6.12	4.05	11.64	GO:0016021,integral component of membrane; GO:0005575,cellular_component; GO:0016020,membrane; GO:0031224,intrinsic component of membrane; GO:0110165,cellular anatomical entity	--	hypothetical protein CKAN_00673000 [Cinnamomum micranthum f. kanehirae]	--	--
Cluster-10005.21	10.71	0	3.59	3.69	9.19	3.45	8.33	9	12.88	5.07	5.13	2.35	15.8	10.25	31.44	--	--	--	--	--
Cluster-10005.33	0	1.95	0	0	0.85	0.76	0.04	1.36	0	1.53	0	0.84	2.24	9.79	4.27	GO:0016021,integral component of membrane; GO:0005575,cellular_component; GO:0016020,membrane; GO:0031224,intrinsic component of membrane; GO:0110165,cellular anatomical entity	--	hypothetical protein CKAN_00673000 [Cinnamomum micranthum f. kanehirae]	--	--
Cluster-10005.39	15.91	21.42	8.68	12.73	20.45	12.96	31.88	19.74	41	17.12	13.75	25.25	12.36	17.01	40.15	--	--	hypothetical protein CKAN_00460700 [Cinnamomum micranthum f. kanehirae]	--	--
Cluster-10005.49	4.27	0	1.18	4.38	4.68	6.27	6.03	4.83	9.78	6.92	3.16	3.11	5.1	8.29	15.12	--	--	hypothetical protein CKAN_00460700 [Cinnamomum micranthum f. kanehirae]	--	--
Cluster-10005.5	0	0	0.63	0	0	0	0	0	0	0.97	2.52	0.21	4.39	5.26	4.65	GO:0016021,integral component of membrane; GO:0005575,cellular_component; GO:0016020,membrane; GO:0031224,intrinsic component of membrane; GO:0110165,cellular anatomical entity	--	hypothetical protein CKAN_00673000 [Cinnamomum micranthum f. kanehirae]	--	--
Cluster-10005.50	15.97	9.64	16.52	12.65	9.54	9.75	11.84	11.22	18.83	6.29	19.35	15.17	17.9	17.74	25.73	--	--	hypothetical protein CKAN_00080300 [Cinnamomum micranthum f. kanehirae]	--	--
Cluster-10005.7	0.57	1.01	0.55	1.65	2.39	1.84	0.97	1.44	1.75	2.94	0	1.08	0.36	0.01	1.38	GO:0016021,integral component of membrane; GO:0005575,cellular_component; GO:0016020,membrane; GO:0031224,intrinsic component of membrane; GO:0110165,cellular anatomical entity	--	hypothetical protein CKAN_00673000 [Cinnamomum micranthum f. kanehirae]	--	--
Cluster-10005.8	1.12	0.85	0.95	5.81	2.55	2.43	1.96	2.62	6.22	3.11	3.07	3.25	2.4	3.35	2.52	--	--	F-box/FBD/LRR-repeat protein [Cinnamomum micranthum f. kanehirae]	FDL1_ARATH RecName: Full=F-box/FBD/LRR-repeat protein At1g13570;	--
Cluster-10005.85	7.81	6.32	8.09	14.86	14.58	12.2	24.67	8.24	21.48	15.77	11.88	10.38	8.74	36.95	28.46	--	--	--	--	--
Cluster-10005.93	3.41	1.23	0.61	1.45	1.77	1.76	1.36	0.85	1.05	1.1	1.83	1.77	2.21	3.1	5.19	GO:0016021,integral component of membrane; GO:0005575,cellular_component; GO:0016020,membrane; GO:0031224,intrinsic component of membrane; GO:0110165,cellular anatomical entity	--	hypothetical protein CKAN_00673000 [Cinnamomum micranthum f. kanehirae]	--	--
Cluster-10074.1	3.77	0.23	3.72	0	0.05	0	0.33	0.43	0.44	0.49	0.63	0.35	0.81	0.43	0.88	GO:0016021,integral component of membrane; GO:0005886,plasma membrane; GO:0005524,ATP binding; GO:0005516,calmodulin binding; GO:0030246,carbohydrate binding; GO:0106310,protein serine kinase activity; GO:0004674,protein serine/threonine kinase activity; GO:0045087,innate immune response; GO:0006468,protein phosphorylation; GO:0000166,nucleotide binding; GO:0003674,molecular_function; GO:0005488,…	K03327 multidrug resistance protein, MATE family | (RefSeq) hypothetical protein (A)	receptor-like serine/threonine-protein kinase SD1-8 [Cinnamomum micranthum f. kanehirae]	Y1675_ARATH RecName: Full=G-type lectin S-receptor-like serine/threonine-protein kinase At1g67520; EC=2.7.11.1; Flags: Precursor;	PAN-like domain
Cluster-10100.0	3.29	1.15	1.66	0	0	0.23	0	0.41	0	0.64	0	0	0	0.72	0.93	--	K12890 serine/arginine-rich splicing factor 1 | (RefSeq) uncharacterized protein LOC103422586 isoform X1 (A)	hypothetical protein CKAN_02220700 [Cinnamomum micranthum f. kanehirae]	--	--
Cluster-10100.1	3.35	2.46	5.76	1.9	4.48	0	0.75	0	0	0	0	0	0	0	0	--	K12890 serine/arginine-rich splicing factor 1 | (RefSeq) uncharacterized protein LOC103422586 isoform X1 (A)	hypothetical protein CKAN_02220700 [Cinnamomum micranthum f. kanehirae]	--	--
Cluster-10100.2	7.08	23.13	15.8	0	0	0	0	1.96	2.64	2.57	3.55	2.92	1.82	4.44	2.89	--	K12890 serine/arginine-rich splicing factor 1 | (RefSeq) uncharacterized protein LOC103422586 isoform X1 (A)	hypothetical protein CKAN_02220700 [Cinnamomum micranthum f. kanehirae]	--	--
Cluster-10100.5	36.04	12.29	22.65	1.92	1.89	3.42	4.34	4.57	2.98	3.07	0	3.57	4.9	10.31	5.84	--	--	hypothetical protein CKAN_02220700 [Cinnamomum micranthum f. kanehirae]	--	--
Cluster-10100.6	1.01	0.76	0.74	0	0.16	0.1	0	0.22	0.04	0.09	0.08	0.16	1.07	0.72	0.7	--	--	hypothetical protein CKAN_02220700 [Cinnamomum micranthum f. kanehirae]	--	--
Cluster-10105.1	1.01	0.19	0.21	1.87	1.3	1.51	1.11	0.79	0.81	1.65	1.76	2.84	0.19	0	0.2	GO:0003676,nucleic acid binding; GO:0004523,RNA-DNA hybrid ribonuclease activity; GO:0003674,molecular_function; GO:0005488,binding; GO:0097159,organic cyclic compound binding; GO:1901363,heterocyclic compound binding; GO:0003824,catalytic activity; GO:0004518,nuclease activity; GO:0004519,endonuclease activity; GO:0004521,endoribonuclease activity; GO:0004540,ribonuclease activity; GO:0016787,hy…	--	Cation-chloride cotransporter 1 [Vitis vinifera]	--	--
Cluster-10187.1	1.52	1.03	1.81	13.42	5.72	7.64	6.49	6.6	7.22	5.17	4.63	4.99	0.91	0	1.7	--	--	--	--	--
Cluster-10187.19	0	0	3.87	25.78	10.14	11.18	3.66	13.6	17.31	0	0	0	3.31	5.36	8.71	--	--	--	--	--
Cluster-10187.21	0	1.08	0	11.31	10.27	11.37	3.87	2.56	1.82	1.29	1.14	2.3	0.36	0	1.22	--	--	--	--	--
Cluster-10187.22	8.69	2.47	5.97	19.4	16.34	17.91	10.83	10.91	14.04	0.26	0.55	0	4.56	6.7	7.7	--	--	--	--	--
Cluster-10187.24	0.75	0.67	0.42	7.47	7.2	8.97	2.64	3.2	3.89	2.13	1.95	2.36	0.27	1.02	1.17	--	--	--	--	--
Cluster-10187.26	3.18	2.7	0.7	0	0	0	0	0	0	0.23	1.17	0.13	0.08	0	0	--	--	--	--	--
Cluster-10187.28	1.6	0.68	0	0	0	0	1.81	1.4	0.45	9.11	9.36	12.16	1.77	1.36	1.54	--	--	--	--	--
Cluster-10187.8	2.49	0.31	5.05	4.78	2.05	4.88	7.65	5.08	11.05	6.1	0.37	8.88	3.03	4.19	4.68	--	--	--	--	--
Cluster-10267.0	1.44	0.06	0.39	0.73	0.64	0.63	0	0	0	0	0	0.03	0.11	0.29	0.29	--	--	--	--	--
Cluster-10334.0	6.77	5.62	3.96	0	0.82	0.61	0.26	0.13	0.43	0.53	0.09	0.62	0.27	0.24	0	GO:0005524,ATP binding; GO:0004672,protein kinase activity; GO:0007166,cell surface receptor signaling pathway; GO:0006468,protein phosphorylation; GO:0000166,nucleotide binding; GO:0003674,molecular_function; GO:0005488,binding; GO:0017076,purine nucleotide binding; GO:0030554,adenyl nucleotide binding; GO:0032553,ribonucleotide binding; GO:0032555,purine ribonucleotide binding; GO:0032559,adeny…	--	wall-associated receptor kinase 2-like protein [Cinnamomum micranthum f. kanehirae]	--	--
Cluster-10361.0	10.52	4.68	6.31	0	0	0	0	0	0	0	0	0.65	0	1.11	0	--	--	--	--	--
Cluster-10361.1	1.51	0.61	2.63	0	0	0	0.43	0.3	0.28	0.94	0	0.14	0.34	0.19	0	GO:0016021,integral component of membrane; GO:0005739,mitochondrion; GO:0005575,cellular_component; GO:0016020,membrane; GO:0031224,intrinsic component of membrane; GO:0110165,cellular anatomical entity; GO:0005622,intracellular anatomical structure; GO:0005737,cytoplasm; GO:0043226,organelle; GO:0043227,membrane-bounded organelle; GO:0043229,intracellular organelle; GO:0043231,intracellular memb…	K03686 molecular chaperone DnaJ | (RefSeq) chaperone protein dnaJ GFA2, mitochondrial-like (A)	protein FMP32, mitochondrial isoform X1 [Cinnamomum micranthum f. kanehirae]	--	--
Cluster-10361.11	3.76	3.96	4.2	0	0	0.06	0	0	0	0	0	0	0	0	0	GO:0016021,integral component of membrane; GO:0005739,mitochondrion; GO:0005575,cellular_component; GO:0016020,membrane; GO:0031224,intrinsic component of membrane; GO:0110165,cellular anatomical entity; GO:0005622,intracellular anatomical structure; GO:0005737,cytoplasm; GO:0043226,organelle; GO:0043227,membrane-bounded organelle; GO:0043229,intracellular organelle; GO:0043231,intracellular memb…	K03686 molecular chaperone DnaJ | (RefSeq) chaperone protein dnaJ GFA2, mitochondrial-like (A)	protein FMP32, mitochondrial isoform X1 [Cinnamomum micranthum f. kanehirae]	--	Coiled-coil domain-containing protein 90-like
Cluster-10361.12	6.49	1.62	2.4	0	0.28	0	0.68	0.19	1.55	1.62	2.76	3.18	0	0	0	GO:0016021,integral component of membrane; GO:0005739,mitochondrion; GO:0005575,cellular_component; GO:0016020,membrane; GO:0031224,intrinsic component of membrane; GO:0110165,cellular anatomical entity; GO:0005622,intracellular anatomical structure; GO:0005737,cytoplasm; GO:0043226,organelle; GO:0043227,membrane-bounded organelle; GO:0043229,intracellular organelle; GO:0043231,intracellular memb…	K03686 molecular chaperone DnaJ | (RefSeq) chaperone protein dnaJ GFA2, mitochondrial-like (A)	protein FMP32, mitochondrial isoform X1 [Cinnamomum micranthum f. kanehirae]	--	--
Cluster-10361.2	16.48	4.21	6.67	1.41	0.82	0.49	1.25	0.73	1.04	2.97	2.22	4.18	0.74	2.14	2.77	GO:0016021,integral component of membrane; GO:0005739,mitochondrion; GO:0005575,cellular_component; GO:0016020,membrane; GO:0031224,intrinsic component of membrane; GO:0110165,cellular anatomical entity; GO:0005622,intracellular anatomical structure; GO:0005737,cytoplasm; GO:0043226,organelle; GO:0043227,membrane-bounded organelle; GO:0043229,intracellular organelle; GO:0043231,intracellular memb…	--	protein FMP32, mitochondrial isoform X1 [Cinnamomum micranthum f. kanehirae]	--	Coiled-coil domain-containing protein 90-like
Cluster-10361.4	6.64	6.17	3.02	1	0.68	0.67	0.66	0.9	1.4	1.3	1.32	1.05	2.91	6.86	3.84	GO:0016021,integral component of membrane; GO:0005739,mitochondrion; GO:0005575,cellular_component; GO:0016020,membrane; GO:0031224,intrinsic component of membrane; GO:0110165,cellular anatomical entity; GO:0005622,intracellular anatomical structure; GO:0005737,cytoplasm; GO:0043226,organelle; GO:0043227,membrane-bounded organelle; GO:0043229,intracellular organelle; GO:0043231,intracellular memb…	K03686 molecular chaperone DnaJ | (RefSeq) chaperone protein dnaJ GFA2, mitochondrial-like (A)	protein FMP32, mitochondrial isoform X1 [Cinnamomum micranthum f. kanehirae]	--	Coiled-coil domain-containing protein 90-like
Cluster-10361.5	6.95	4.18	4.41	0	1.93	0.98	1.1	0.2	0.37	0.89	0.19	0	9.55	18.11	5.76	GO:0016021,integral component of membrane; GO:0005739,mitochondrion; GO:0005575,cellular_component; GO:0016020,membrane; GO:0031224,intrinsic component of membrane; GO:0110165,cellular anatomical entity; GO:0005622,intracellular anatomical structure; GO:0005737,cytoplasm; GO:0043226,organelle; GO:0043227,membrane-bounded organelle; GO:0043229,intracellular organelle; GO:0043231,intracellular memb…	--	protein FMP32, mitochondrial isoform X1 [Cinnamomum micranthum f. kanehirae]	--	Coiled-coil domain-containing protein 90-like
Cluster-10361.6	4.94	6.07	4.29	0	0	0	0	0	0	0.21	0	0.25	0.48	0	0.31	GO:0016021,integral component of membrane; GO:0005739,mitochondrion; GO:0005575,cellular_component; GO:0016020,membrane; GO:0031224,intrinsic component of membrane; GO:0110165,cellular anatomical entity; GO:0005622,intracellular anatomical structure; GO:0005737,cytoplasm; GO:0043226,organelle; GO:0043227,membrane-bounded organelle; GO:0043229,intracellular organelle; GO:0043231,intracellular memb…	K03686 molecular chaperone DnaJ | (RefSeq) chaperone protein dnaJ GFA2, mitochondrial-like (A)	protein FMP32, mitochondrial isoform X1 [Cinnamomum micranthum f. kanehirae]	--	Coiled-coil domain-containing protein 90-like
Cluster-10361.7	0	0	0	0	0	0	0.29	0.08	0.21	2.13	0.44	1.33	0	0	0	GO:0016021,integral component of membrane; GO:0005739,mitochondrion; GO:0005575,cellular_component; GO:0016020,membrane; GO:0031224,intrinsic component of membrane; GO:0110165,cellular anatomical entity; GO:0005622,intracellular anatomical structure; GO:0005737,cytoplasm; GO:0043226,organelle; GO:0043227,membrane-bounded organelle; GO:0043229,intracellular organelle; GO:0043231,intracellular memb…	K03686 molecular chaperone DnaJ | (RefSeq) chaperone protein dnaJ GFA2, mitochondrial-like (A)	protein FMP32, mitochondrial isoform X1 [Cinnamomum micranthum f. kanehirae]	--	--
Cluster-10361.9	24.02	38.63	30.06	5.64	8.61	6.69	6.81	9.45	10	6.81	8.7	7.27	26	25.36	21	GO:0016021,integral component of membrane; GO:0005739,mitochondrion; GO:0005575,cellular_component; GO:0016020,membrane; GO:0031224,intrinsic component of membrane; GO:0110165,cellular anatomical entity; GO:0005622,intracellular anatomical structure; GO:0005737,cytoplasm; GO:0043226,organelle; GO:0043227,membrane-bounded organelle; GO:0043229,intracellular organelle; GO:0043231,intracellular memb…	K03686 molecular chaperone DnaJ | (RefSeq) chaperone protein dnaJ GFA2, mitochondrial-like (A)	protein FMP32, mitochondrial isoform X1 [Cinnamomum micranthum f. kanehirae]	--	Coiled-coil domain-containing protein 90-like
Cluster-10384.0	1.67	2.52	1.7	0.73	0.49	0.28	0	0	0	0	0	0.05	0.05	0	0	GO:0016746,transferase activity, transferring acyl groups; GO:0016491,oxidoreductase activity; GO:0009820,alkaloid metabolic process; GO:0003674,molecular_function; GO:0003824,catalytic activity; GO:0016740,transferase activity; GO:0006807,nitrogen compound metabolic process; GO:0008150,biological_process; GO:0008152,metabolic process; GO:0071704,organic substance metabolic process; GO:1901564,or…	K13065 shikimate O-hydroxycinnamoyltransferase [EC:2.3.1.133] | (RefSeq) vinorine synthase (A)	vinorine synthase-like protein [Cinnamomum micranthum f. kanehirae]	SAT_CATRO RecName: Full=Stemmadenine O-acetyltransferase {ECO:0000303|PubMed:29511102}; Short=CrSAT {ECO:0000303|PubMed:29511102}; EC=1.7.1.- {ECO:0000269|PubMed:29511102};	Transferase family
Cluster-10440.0	2.85	0.23	1.14	1.36	0.82	0.66	0	0	0	0	0	0.22	0	0	0.1	--	--	--	--	--
Cluster-10504.0	152.89	0.82	20.93	2.59	2.27	3.56	4.1	5.28	5.76	9.77	5.82	9.09	7.3	4.53	10.68	GO:0005829,cytosol; GO:0005634,nucleus; GO:0005524,ATP binding; GO:0019900,kinase binding; GO:0032183,SUMO binding; GO:0061656,SUMO conjugating enzyme activity; GO:0019789,SUMO transferase activity; GO:0009793,embryo development ending in seed dormancy; GO:0016925,protein sumoylation; GO:0009737,response to abscisic acid; GO:0000166,nucleotide binding; GO:0003674,molecular_function; GO:0005488,bi…	K10577 ubiquitin-conjugating enzyme E2 I | (RefSeq) SUMO-conjugating enzyme SCE1 (A)	hypothetical protein IEQ34_022573 [Dendrobium chrysotoxum]	SCE1_ARATH RecName: Full=SUMO-conjugating enzyme SCE1; EC=2.3.2.-; AltName: Full=Protein EMBRYO DEFECTIVE 1637; AltName: Full=Protein hus5 homolog; AltName: Full=SUMO-conjugating enzyme 1; Short=AtSCE1;	--
Cluster-10564.2	54.25	14.71	26.47	1.96	2.1	0.71	0.88	0.87	0.64	5.54	3.77	7.37	0.2	0.19	0.27	GO:0016021,integral component of membrane; GO:0005886,plasma membrane; GO:0005524,ATP binding; GO:0106310,protein serine kinase activity; GO:0004674,protein serine/threonine kinase activity; GO:0006468,protein phosphorylation; GO:0000166,nucleotide binding; GO:0003674,molecular_function; GO:0005488,binding; GO:0017076,purine nucleotide binding; GO:0030554,adenyl nucleotide binding; GO:0032553,rib…	K04733 interleukin-1 receptor-associated kinase 4 [EC:2.7.11.1] | (RefSeq) proline-rich receptor-like protein kinase PERK12 (A)	proline-rich receptor-like protein kinase PERK1 [Cinnamomum micranthum f. kanehirae]	PEK14_ARATH RecName: Full=Proline-rich receptor-like protein kinase PERK14; EC=2.7.11.1; AltName: Full=Proline-rich extensin-like receptor kinase 14; Short=AtPERK14;	Protein tyrosine and serine/threonine kinase
Cluster-10568.0	0	0	0.14	0	0.06	0	0	0	0	0	0	0.54	0.54	2.38	1.4	--	--	--	--	--
Cluster-10590.0	1.42	0.6	0.99	4.25	3.44	1.69	1.76	2.52	3.71	2.9	2.22	2.63	3.43	1.93	3.52	--	--	--	--	--
Cluster-10642.2	3.28	0.1	0.91	3.43	1.79	4.32	1.82	1.55	1.48	0.77	1.31	1.88	0.44	0.9	1.29	GO:0003676,nucleic acid binding; GO:0008270,zinc ion binding; GO:0003674,molecular_function; GO:0005488,binding; GO:0097159,organic cyclic compound binding; GO:1901363,heterocyclic compound binding; GO:0043167,ion binding; GO:0043169,cation binding; GO:0046872,metal ion binding; GO:0046914,transition metal ion binding	--	retrovirus-related Pol polyprotein from transposon TNT 1-94 isoform X1 [Cinnamomum micranthum f. kanehirae]	--	--
Cluster-10689.3	2.7	0.36	2.81	0	0.18	0	0	0	0	0	0	0	1.98	1.04	1.56	--	--	--	--	--
Cluster-10744.1	0	0	0	0	0	0	0	0	0	0	0	0	2.14	0.86	3.48	GO:0009507,chloroplast; GO:0005516,calmodulin binding; GO:0003677,DNA binding; GO:0006355,regulation of transcription, DNA-templated; GO:0003674,molecular_function; GO:0005488,binding; GO:0005515,protein binding; GO:0003676,nucleic acid binding; GO:0097159,organic cyclic compound binding; GO:1901363,heterocyclic compound binding; GO:0006139,nucleobase-containing compound metabolic process; GO:000…	--	IQ motif [Cinnamomum micranthum f. kanehirae]	--	--
Cluster-10772.0	0	0	0	4.06	2.5	4.63	0	0	0	0	0.18	0	0	0	0	--	--	uncharacterized protein LOC111989961 [Quercus suber]	--	Glycogen recognition site of AMP-activated protein kinase
Cluster-10837.2	3.85	2.14	2.56	0	1.07	0.62	0	0.36	0	1.92	0.83	1.63	0.38	0	0.93	--	--	--	--	--
Cluster-10837.4	1.88	1.66	2.16	0.66	1.33	0.92	0.16	0.28	0.64	1.28	1.83	1.06	0.48	0.54	1.33	--	--	--	--	--
Cluster-10837.8	4.52	3.15	6.07	5.64	3.74	4.16	1.69	1.5	1.78	3.48	5.64	3.01	8.9	3.08	3.22	--	--	hypothetical protein CKAN_00422200 [Cinnamomum micranthum f. kanehirae]	--	--
Cluster-10927.0	1.09	0	0	0	0	0	0	0	0	0	0.17	0	8.14	16.23	16.29	--	--	--	--	--
Cluster-10941.0	0.99	0.18	0.06	0	0.32	0	0	0	0	0	0.12	0	6.5	5.17	5.02	--	--	--	--	--
Cluster-10948.0	0	0	0	0	0.06	0.2	0	0	0	0	0.14	0.07	0.72	4.77	3.86	--	--	--	--	--
Cluster-10969.0	1.07	1.44	3.34	0	0	0.35	0	0	0	0	0.15	0.14	0	0	0	GO:0005886,plasma membrane; GO:0009536,plastid; GO:0003723,RNA binding; GO:0050832,defense response to fungus; GO:0034051,negative regulation of plant-type hypersensitive response; GO:0003674,molecular_function; GO:0003676,nucleic acid binding; GO:0005488,binding; GO:0097159,organic cyclic compound binding; GO:1901363,heterocyclic compound binding; GO:0006950,response to stress; GO:0006952,defens…	--	hypothetical protein FH972_021818 [Carpinus fangiana]	BPA1_ARATH RecName: Full=Binding partner of ACD11 1 {ECO:0000303|PubMed:18845362};	RNA recognition motif. (a.k.a. RRM, RBD, or RNP domain)
Cluster-11033.12	11.73	8.87	12.1	16.79	19.51	16.12	13.64	16.14	15.46	25.57	22.69	23.48	8.93	6.45	12.63	GO:0005789,endoplasmic reticulum membrane; GO:0019898,extrinsic component of membrane; GO:0000407,phagophore assembly site; GO:0034045,phagophore assembly site membrane; GO:0032266,phosphatidylinositol-3-phosphate binding; GO:0000045,autophagosome assembly; GO:0000422,autophagy of mitochondrion; GO:0030242,autophagy of peroxisome; GO:0042742,defense response to bacterium; GO:0050832,defense respo…	K17906 autophagy-related protein 2 | (RefSeq) autophagy-related protein 2 (A)	autophagy-related protein 2 isoform X1 [Cinnamomum micranthum f. kanehirae]	ATG2_ARATH RecName: Full=Autophagy-related protein 2 {ECO:0000303|PubMed:21645148}; Short=AtAPG2 {ECO:0000303|PubMed:12114572}; AltName: Full=Protein PEROXISOME UNUSUAL POSITIONING 1 {ECO:0000303|PubMed:24368788};	Autophagy-related protein C terminal domain
Cluster-11047.0	0.17	0.43	0.09	0	0.16	0.42	0	0	0	0	0.17	0	57.71	83.5	65.24	GO:0005737,cytoplasm; GO:0005829,cytosol; GO:0031966,mitochondrial membrane; GO:0005886,plasma membrane; GO:0009506,plasmodesma; GO:0009536,plastid; GO:0046526,D-xylulose reductase activity; GO:0003939,L-iditol 2-dehydrogenase activity; GO:0050255,ribitol 2-dehydrogenase activity; GO:0009010,sorbitol-6-phosphate 2-dehydrogenase activity; GO:0008270,zinc ion binding; GO:0006060,sorbitol metabolic …	K00008 L-iditol 2-dehydrogenase [EC:1.1.1.14] | (RefSeq) sorbitol dehydrogenase-like (A)	NAD-dependent sorbital dehydrogenase 8, partial [Malus domestica]	DHSO_ARATH RecName: Full=Sorbitol dehydrogenase {ECO:0000303|PubMed:23498864}; Short=SDH {ECO:0000303|PubMed:23498864}; EC=1.1.1.- {ECO:0000269|PubMed:23498864}; AltName: Full=Polyol dehydrogenase {ECO:0000305|PubMed:23498864}; AltName: Full=Ribitol dehydrogenase {ECO:0000303|PubMed:23498864}; Short=RDH {ECO:0000303|PubMed:23498864}; EC=1.1.1.56 {ECO:0000269|PubMed:23498864}; AltName: Full=Xylito…	--
Cluster-11064.0	0.67	4.64	5.65	0	0	0	0	0	0	0	0.69	0	1.74	0	0.19	GO:0005829,cytosol; GO:0080037,negative regulation of cytokinin-activated signaling pathway; GO:2000762,regulation of phenylpropanoid metabolic process; GO:0007154,cell communication; GO:0007165,signal transduction; GO:0008150,biological_process; GO:0009719,response to endogenous stimulus; GO:0009725,response to hormone; GO:0009735,response to cytokinin; GO:0009736,cytokinin-activated signaling p…	--	F-box/kelch-repeat-like protein [Cinnamomum micranthum f. kanehirae]	FK126_ARATH RecName: Full=F-box/kelch-repeat protein At1g15670;	--
Cluster-11104.0	1.3	1	2.32	0	0	0	0	0	0	0	0.19	0	0	0	0	GO:0009507,chloroplast; GO:0009570,chloroplast stroma; GO:0005737,cytoplasm; GO:0009536,plastid; GO:0004055,argininosuccinate synthase activity; GO:0005524,ATP binding; GO:0006526,arginine biosynthetic process; GO:0000053,argininosuccinate metabolic process; GO:0000050,urea cycle; GO:0003674,molecular_function; GO:0003824,catalytic activity; GO:0016874,ligase activity; GO:0016879,ligase activity,…	K01940 argininosuccinate synthase [EC:6.3.4.5] | (RefSeq) argininosuccinate synthase-like (A)	hypothetical protein FH972_025558 [Carpinus fangiana]	ASSY_ARATH RecName: Full=Argininosuccinate synthase, chloroplastic; EC=6.3.4.5; AltName: Full=Citrulline--aspartate ligase; Flags: Precursor;	Arginosuccinate synthase
Cluster-11149.11	6.41	0.5	3.38	0.51	0.05	0.02	3.12	4.69	1.09	0.81	1.2	0.66	4.04	0.43	2.13	GO:0004190,aspartic-type endopeptidase activity; GO:0004519,endonuclease activity; GO:0003676,nucleic acid binding; GO:0003964,RNA-directed DNA polymerase activity; GO:0008270,zinc ion binding; GO:0015074,DNA integration; GO:0006508,proteolysis; GO:0003674,molecular_function; GO:0003824,catalytic activity; GO:0004175,endopeptidase activity; GO:0008233,peptidase activity; GO:0016787,hydrolase acti…	K03006 DNA-directed RNA polymerase II subunit RPB1 [EC:2.7.7.6] | (RefSeq) LOW QUALITY PROTEIN: DNA-directed RNA polymerase II subunit 1-like (A)	hypothetical protein LWI28_006921 [Acer negundo]	POLX_TOBAC RecName: Full=Retrovirus-related Pol polyprotein from transposon TNT 1-94; Includes: RecName: Full=Protease; EC=3.4.23.-; Includes: RecName: Full=Reverse transcriptase; EC=2.7.7.49; Includes: RecName: Full=Endonuclease;	Reverse transcriptase (RNA-dependent DNA polymerase)
Cluster-11149.12	9.4	4.85	5.68	10.19	14.77	16.16	16.94	17.08	16.09	8.77	13.66	16.42	0	0	0	GO:0016021,integral component of membrane; GO:0030247,polysaccharide binding; GO:0003674,molecular_function; GO:0005488,binding; GO:0030246,carbohydrate binding; GO:0005575,cellular_component; GO:0016020,membrane; GO:0031224,intrinsic component of membrane; GO:0110165,cellular anatomical entity	--	putative RING-H2 finger protein ATL21A [Spinacia oleracea]	--	--
Cluster-11149.13	26.6	15.4	22.16	11.98	17.95	18.88	11.87	12.09	15.42	39.37	32.88	41.5	0.82	0.73	1.86	GO:0016021,integral component of membrane; GO:0030247,polysaccharide binding; GO:0003674,molecular_function; GO:0005488,binding; GO:0030246,carbohydrate binding; GO:0005575,cellular_component; GO:0016020,membrane; GO:0031224,intrinsic component of membrane; GO:0110165,cellular anatomical entity	--	putative RING-H2 finger protein ATL21A [Spinacia oleracea]	--	--
Cluster-11149.14	20.49	4.78	12.01	28.1	16.69	20.02	18.5	9.33	12.45	35.95	30.17	38.32	1.57	0	0.23	--	--	--	--	--
Cluster-11149.16	21.57	16.87	15.9	16.66	6.62	8.48	16.28	16.44	13.38	18.91	19.92	15.48	0	0	0	GO:0016021,integral component of membrane; GO:0030247,polysaccharide binding; GO:0003674,molecular_function; GO:0005488,binding; GO:0030246,carbohydrate binding; GO:0005575,cellular_component; GO:0016020,membrane; GO:0031224,intrinsic component of membrane; GO:0110165,cellular anatomical entity	--	putative RING-H2 finger protein ATL21A [Spinacia oleracea]	--	--
Cluster-11149.21	44.91	36.35	31.45	3.06	2.72	2.85	13.19	12.06	34.16	9.41	4.76	13.94	1.57	17.12	14.88	GO:0004190,aspartic-type endopeptidase activity; GO:0004519,endonuclease activity; GO:0003676,nucleic acid binding; GO:0003964,RNA-directed DNA polymerase activity; GO:0008270,zinc ion binding; GO:0015074,DNA integration; GO:0006508,proteolysis; GO:0003674,molecular_function; GO:0003824,catalytic activity; GO:0004175,endopeptidase activity; GO:0008233,peptidase activity; GO:0016787,hydrolase acti…	K03006 DNA-directed RNA polymerase II subunit RPB1 [EC:2.7.7.6] | (RefSeq) LOW QUALITY PROTEIN: DNA-directed RNA polymerase II subunit 1-like (A)	hypothetical protein LWI28_006921 [Acer negundo]	POLX_TOBAC RecName: Full=Retrovirus-related Pol polyprotein from transposon TNT 1-94; Includes: RecName: Full=Protease; EC=3.4.23.-; Includes: RecName: Full=Reverse transcriptase; EC=2.7.7.49; Includes: RecName: Full=Endonuclease;	Reverse transcriptase (RNA-dependent DNA polymerase)
Cluster-11149.5	65.33	38.78	47.81	47.37	32.75	30.96	21.24	24.22	31.37	52.88	61.56	74.09	1.29	1.28	3.35	GO:0016021,integral component of membrane; GO:0046872,metal ion binding; GO:0030247,polysaccharide binding; GO:0016740,transferase activity; GO:0016567,protein ubiquitination; GO:0003674,molecular_function; GO:0005488,binding; GO:0043167,ion binding; GO:0043169,cation binding; GO:0030246,carbohydrate binding; GO:0003824,catalytic activity; GO:0006464,cellular protein modification process; GO:0006…	K19041 E3 ubiquitin-protein ligase RNF38/44 [EC:2.3.2.27] | (RefSeq) RING-H2 finger protein ATL20-like (A)	rust resistance kinase Lr10-like protein [Cinnamomum micranthum f. kanehirae]	ATL22_ARATH RecName: Full=RING-H2 finger protein ATL22; EC=2.3.2.27 {ECO:0000305}; AltName: Full=RING-type E3 ubiquitin transferase ATL22 {ECO:0000305}; Flags: Precursor;	Wall-associated receptor kinase galacturonan-binding
Cluster-11149.6	58.96	28.41	43.25	49.48	35.51	40.19	46.51	56.72	59.68	50.16	41.8	57.88	0	0	0	GO:0016021,integral component of membrane; GO:0046872,metal ion binding; GO:0030247,polysaccharide binding; GO:0016740,transferase activity; GO:0016567,protein ubiquitination; GO:0003674,molecular_function; GO:0005488,binding; GO:0043167,ion binding; GO:0043169,cation binding; GO:0030246,carbohydrate binding; GO:0003824,catalytic activity; GO:0006464,cellular protein modification process; GO:0006…	K19041 E3 ubiquitin-protein ligase RNF38/44 [EC:2.3.2.27] | (RefSeq) RING-H2 finger protein ATL20-like (A)	rust resistance kinase Lr10-like protein [Cinnamomum micranthum f. kanehirae]	AT21A_ARATH RecName: Full=Putative RING-H2 finger protein ATL21A; EC=2.3.2.27 {ECO:0000305}; AltName: Full=RING-type E3 ubiquitin transferase ATL21A {ECO:0000305}; Flags: Precursor;	Wall-associated receptor kinase galacturonan-binding
Cluster-11149.7	0	0	0	22.78	23.01	26.09	0	0	0	41.09	36.23	42.64	0.51	1.49	1.3	GO:0016021,integral component of membrane; GO:0046872,metal ion binding; GO:0030247,polysaccharide binding; GO:0016740,transferase activity; GO:0016567,protein ubiquitination; GO:0003674,molecular_function; GO:0005488,binding; GO:0043167,ion binding; GO:0043169,cation binding; GO:0030246,carbohydrate binding; GO:0003824,catalytic activity; GO:0006464,cellular protein modification process; GO:0006…	K19041 E3 ubiquitin-protein ligase RNF38/44 [EC:2.3.2.27] | (RefSeq) RING-H2 finger protein ATL20-like (A)	rust resistance kinase Lr10-like protein [Cinnamomum micranthum f. kanehirae]	ATL22_ARATH RecName: Full=RING-H2 finger protein ATL22; EC=2.3.2.27 {ECO:0000305}; AltName: Full=RING-type E3 ubiquitin transferase ATL22 {ECO:0000305}; Flags: Precursor;	Wall-associated receptor kinase galacturonan-binding
Cluster-11149.8	6.95	2.76	4.31	0	0	0	0	0	0	0.17	0	0	0	0	0	GO:0016021,integral component of membrane; GO:0046872,metal ion binding; GO:0030247,polysaccharide binding; GO:0016740,transferase activity; GO:0016567,protein ubiquitination; GO:0003674,molecular_function; GO:0005488,binding; GO:0043167,ion binding; GO:0043169,cation binding; GO:0030246,carbohydrate binding; GO:0003824,catalytic activity; GO:0006464,cellular protein modification process; GO:0006…	K19041 E3 ubiquitin-protein ligase RNF38/44 [EC:2.3.2.27] | (RefSeq) RING-H2 finger protein ATL20-like (A)	rust resistance kinase Lr10-like protein [Cinnamomum micranthum f. kanehirae]	ATL22_ARATH RecName: Full=RING-H2 finger protein ATL22; EC=2.3.2.27 {ECO:0000305}; AltName: Full=RING-type E3 ubiquitin transferase ATL22 {ECO:0000305}; Flags: Precursor;	Wall-associated receptor kinase galacturonan-binding
Cluster-11180.1	1.63	0.57	1.4	4.19	2.59	3.33	0	0.06	0.08	0.35	0.33	0.17	1.49	2.67	1.77	--	--	--	--	--
Cluster-11204.1	9.64	7.61	6.67	1.14	0.07	0.11	0.34	0.58	0.2	0.06	0.41	0.07	0.07	1.03	0	--	--	hypothetical protein CMV_027020 [Castanea mollissima]	--	--
Cluster-11204.2	5.71	5.56	2.67	13.2	1.62	2.15	0.94	0.75	1.1	1.19	2.09	1.11	1.3	2.12	0.91	--	--	hypothetical protein CQW23_33845 [Capsicum baccatum]	--	--
Cluster-11212.0	0	0	0	6.16	1.46	2.04	0	0	0	0	0.14	0	0	0	0	--	--	--	--	--
Cluster-11223.1	0	0	0	4.25	2.61	0	3.28	2.17	3.56	0.24	0.15	0.27	0.36	1.26	0.24	GO:0017101,aminoacyl-tRNA synthetase multienzyme complex; GO:0009507,chloroplast; GO:0009570,chloroplast stroma; GO:0005737,cytoplasm; GO:0005739,mitochondrion; GO:0005524,ATP binding; GO:0004827,proline-tRNA ligase activity; GO:0009553,embryo sac development; GO:0048481,plant ovule development; GO:0006433,prolyl-tRNA aminoacylation; GO:0010109,regulation of photosynthesis; GO:0048316,seed develo…	K01881 prolyl-tRNA synthetase [EC:6.1.1.15] | (RefSeq) proline--tRNA ligase, chloroplastic/mitochondrial-like isoform X1 (A)	Aminoacyl-tRNA synthetase [Cinnamomum micranthum f. kanehirae]	SYPM_ARATH RecName: Full=Proline--tRNA ligase, chloroplastic/mitochondrial {ECO:0000305}; EC=6.1.1.15 {ECO:0000305}; AltName: Full=Prolyl-tRNA Synthetase 1 {ECO:0000305}; Short=PRORS1 {ECO:0000305}; AltName: Full=Prolyl-tRNA synthetase {ECO:0000305}; Short=ProRS {ECO:0000305}; AltName: Full=Protein OVULE ABORTION 6 {ECO:0000303|PubMed:16297076}; Flags: Precursor;	tRNA synthetase class II core domain (G, H, P, S and T)
Cluster-11223.10	4	3.31	1.4	0	1.05	0.18	4.47	4.65	1.64	1.54	3.22	1.45	11.02	7.77	7.54	GO:0017101,aminoacyl-tRNA synthetase multienzyme complex; GO:0009507,chloroplast; GO:0009570,chloroplast stroma; GO:0005737,cytoplasm; GO:0005739,mitochondrion; GO:0005524,ATP binding; GO:0004827,proline-tRNA ligase activity; GO:0009553,embryo sac development; GO:0048481,plant ovule development; GO:0006433,prolyl-tRNA aminoacylation; GO:0010109,regulation of photosynthesis; GO:0048316,seed develo…	K01881 prolyl-tRNA synthetase [EC:6.1.1.15] | (RefSeq) proline--tRNA ligase, chloroplastic/mitochondrial-like isoform X1 (A)	Aminoacyl-tRNA synthetase [Cinnamomum micranthum f. kanehirae]	SYPM_ARATH RecName: Full=Proline--tRNA ligase, chloroplastic/mitochondrial {ECO:0000305}; EC=6.1.1.15 {ECO:0000305}; AltName: Full=Prolyl-tRNA Synthetase 1 {ECO:0000305}; Short=PRORS1 {ECO:0000305}; AltName: Full=Prolyl-tRNA synthetase {ECO:0000305}; Short=ProRS {ECO:0000305}; AltName: Full=Protein OVULE ABORTION 6 {ECO:0000303|PubMed:16297076}; Flags: Precursor;	tRNA synthetase class II core domain (G, H, P, S and T)
Cluster-11223.11	0.84	2.79	1.14	0	2.12	4.35	1.24	1.27	1.84	6.86	5.13	4.29	0.85	1.52	1.26	GO:0017101,aminoacyl-tRNA synthetase multienzyme complex; GO:0009507,chloroplast; GO:0009570,chloroplast stroma; GO:0005737,cytoplasm; GO:0005739,mitochondrion; GO:0005524,ATP binding; GO:0004827,proline-tRNA ligase activity; GO:0009553,embryo sac development; GO:0048481,plant ovule development; GO:0006433,prolyl-tRNA aminoacylation; GO:0010109,regulation of photosynthesis; GO:0048316,seed develo…	K01881 prolyl-tRNA synthetase [EC:6.1.1.15] | (RefSeq) proline--tRNA ligase, chloroplastic/mitochondrial-like isoform X1 (A)	Aminoacyl-tRNA synthetase [Cinnamomum micranthum f. kanehirae]	SYPM_ARATH RecName: Full=Proline--tRNA ligase, chloroplastic/mitochondrial {ECO:0000305}; EC=6.1.1.15 {ECO:0000305}; AltName: Full=Prolyl-tRNA Synthetase 1 {ECO:0000305}; Short=PRORS1 {ECO:0000305}; AltName: Full=Prolyl-tRNA synthetase {ECO:0000305}; Short=ProRS {ECO:0000305}; AltName: Full=Protein OVULE ABORTION 6 {ECO:0000303|PubMed:16297076}; Flags: Precursor;	tRNA synthetase class II core domain (G, H, P, S and T)
Cluster-11223.14	4.72	3.16	4.74	9.18	8.11	8.45	5.92	4.76	6.11	12.51	14.44	11.48	6.26	9.43	7.43	GO:0009507,chloroplast; GO:0009570,chloroplast stroma; GO:0005737,cytoplasm; GO:0009536,plastid; GO:0009532,plastid stroma; GO:0005524,ATP binding; GO:0016887,ATPase activity; GO:0034605,cellular response to heat; GO:0009658,chloroplast organization; GO:0042026,protein refolding; GO:0009408,response to heat; GO:0000166,nucleotide binding; GO:0003674,molecular_function; GO:0005488,binding; GO:0017…	K03695 ATP-dependent Clp protease ATP-binding subunit ClpB | (RefSeq) chaperone protein ClpB3, chloroplastic-like (A)	hypothetical protein HHK36_007320 [Tetracentron sinense]	CLPB3_ARATH RecName: Full=Chaperone protein ClpB3, chloroplastic; AltName: Full=ATP-dependent Clp protease ATP-binding subunit ClpB homolog 3; AltName: Full=Casein lytic proteinase B3; AltName: Full=Protein ALBINO OR PALE GREEN 6; Flags: Precursor;	AAA domain (Cdc48 subfamily)
Cluster-11223.15	3.28	3.15	2.9	0	0.45	0.42	0.59	0.41	0.52	0.52	0.17	1.1	0.05	0.75	0.05	GO:0005634,nucleus; GO:0003700,DNA-binding transcription factor activity; GO:0000981,DNA-binding transcription factor activity, RNA polymerase II-specific; GO:0008289,lipid binding; GO:0000976,transcription regulatory region sequence-specific DNA binding; GO:0043481,anthocyanin accumulation in tissues in response to UV light; GO:0006723,cuticle hydrocarbon biosynthetic process; GO:0009827,plant-t…	K09338 homeobox-leucine zipper protein | (RefSeq) homeobox-leucine zipper protein ANTHOCYANINLESS 2 (A)	homeobox-leucine zipper protein ANTHOCYANINLESS 2 isoform X2 [Cinnamomum micranthum f. kanehirae]	ANL2_ARATH RecName: Full=Homeobox-leucine zipper protein ANTHOCYANINLESS 2 {ECO:0000303|PubMed:10402424}; AltName: Full=HD-ZIP protein ANL2 {ECO:0000303|PubMed:10402424}; AltName: Full=Homeodomain protein AHDP {ECO:0000303|PubMed:10402424}; AltName: Full=Homeodomain transcription factor ANL2 {ECO:0000303|PubMed:10402424};	START domain
Cluster-11223.22	0	2.57	4.37	0.42	2.69	2.41	28.66	24.08	31.4	2.09	0	1.29	0	0	0	--	--	--	--	--
Cluster-11223.4	0	0	0.08	0	0.43	0.39	0.64	0.23	0.33	0.62	0.9	3	0.02	0.1	0.1	GO:0017101,aminoacyl-tRNA synthetase multienzyme complex; GO:0009507,chloroplast; GO:0009570,chloroplast stroma; GO:0005737,cytoplasm; GO:0005739,mitochondrion; GO:0005524,ATP binding; GO:0004827,proline-tRNA ligase activity; GO:0009553,embryo sac development; GO:0048481,plant ovule development; GO:0006433,prolyl-tRNA aminoacylation; GO:0010109,regulation of photosynthesis; GO:0048316,seed develo…	K01881 prolyl-tRNA synthetase [EC:6.1.1.15] | (RefSeq) proline--tRNA ligase, chloroplastic/mitochondrial-like isoform X1 (A)	Aminoacyl-tRNA synthetase [Cinnamomum micranthum f. kanehirae]	SYPM_ARATH RecName: Full=Proline--tRNA ligase, chloroplastic/mitochondrial {ECO:0000305}; EC=6.1.1.15 {ECO:0000305}; AltName: Full=Prolyl-tRNA Synthetase 1 {ECO:0000305}; Short=PRORS1 {ECO:0000305}; AltName: Full=Prolyl-tRNA synthetase {ECO:0000305}; Short=ProRS {ECO:0000305}; AltName: Full=Protein OVULE ABORTION 6 {ECO:0000303|PubMed:16297076}; Flags: Precursor;	Protein of unknown function (DUF3718)
Cluster-11223.5	5.85	0.72	3.62	6.06	5.8	6.63	2.73	2.76	3.95	5.6	2.48	4.39	1.59	1.69	4.15	--	--	--	--	--
Cluster-11231.10	2.06	0.9	1.51	0.69	0.43	0.55	1.13	0.91	0.73	1.1	0.63	1.47	0.98	0	0.45	GO:0004190,aspartic-type endopeptidase activity; GO:0004519,endonuclease activity; GO:0003676,nucleic acid binding; GO:0003964,RNA-directed DNA polymerase activity; GO:0008270,zinc ion binding; GO:0015074,DNA integration; GO:0006508,proteolysis; GO:0003674,molecular_function; GO:0003824,catalytic activity; GO:0004175,endopeptidase activity; GO:0008233,peptidase activity; GO:0016787,hydrolase acti…	K03006 DNA-directed RNA polymerase II subunit RPB1 [EC:2.7.7.6] | (RefSeq) LOW QUALITY PROTEIN: DNA-directed RNA polymerase II subunit 1-like (A)	putative RNA-directed DNA polymerase [Medicago truncatula]	POLX_TOBAC RecName: Full=Retrovirus-related Pol polyprotein from transposon TNT 1-94; Includes: RecName: Full=Protease; EC=3.4.23.-; Includes: RecName: Full=Reverse transcriptase; EC=2.7.7.49; Includes: RecName: Full=Endonuclease;	Reverse transcriptase (RNA-dependent DNA polymerase)
Cluster-11231.12	3.3	0.49	0.82	0	0.74	0	0	0.38	0	0.34	0.17	0.02	0.01	0	0.59	GO:0004190,aspartic-type endopeptidase activity; GO:0004519,endonuclease activity; GO:0003676,nucleic acid binding; GO:0003964,RNA-directed DNA polymerase activity; GO:0008270,zinc ion binding; GO:0015074,DNA integration; GO:0006508,proteolysis; GO:0003674,molecular_function; GO:0003824,catalytic activity; GO:0004175,endopeptidase activity; GO:0008233,peptidase activity; GO:0016787,hydrolase acti…	K16292 KDEL-tailed cysteine endopeptidase [EC:3.4.22.-] | (RefSeq) uncharacterized protein LOC112176750 isoform X1 (A)	hypothetical protein L2E82_31087 [Cichorium intybus]	POLX_TOBAC RecName: Full=Retrovirus-related Pol polyprotein from transposon TNT 1-94; Includes: RecName: Full=Protease; EC=3.4.23.-; Includes: RecName: Full=Reverse transcriptase; EC=2.7.7.49; Includes: RecName: Full=Endonuclease;	Reverse transcriptase (RNA-dependent DNA polymerase)
Cluster-11231.17	3	1.95	3.76	1.63	0.68	0.66	2.17	1.25	2.2	1.65	1.79	3.39	2.16	1.69	4.76	GO:0004190,aspartic-type endopeptidase activity; GO:0004519,endonuclease activity; GO:0003676,nucleic acid binding; GO:0003964,RNA-directed DNA polymerase activity; GO:0008270,zinc ion binding; GO:0015074,DNA integration; GO:0006508,proteolysis; GO:0003674,molecular_function; GO:0003824,catalytic activity; GO:0004175,endopeptidase activity; GO:0008233,peptidase activity; GO:0016787,hydrolase acti…	K03953 NADH dehydrogenase (ubiquinone) 1 alpha subcomplex subunit 9 | (RefSeq) NADH dehydrogenase [ubiquinone] 1 alpha subcomplex subunit 9, mitochondrial-like (A)	putative RNA-directed DNA polymerase [Rosa chinensis]	POLX_TOBAC RecName: Full=Retrovirus-related Pol polyprotein from transposon TNT 1-94; Includes: RecName: Full=Protease; EC=3.4.23.-; Includes: RecName: Full=Reverse transcriptase; EC=2.7.7.49; Includes: RecName: Full=Endonuclease;	Reverse transcriptase (RNA-dependent DNA polymerase)
Cluster-11231.20	0.31	0	0.19	0	0.91	1.34	2.16	1.06	1.1	0.24	0.76	0.47	1.3	2.77	3.44	GO:0004190,aspartic-type endopeptidase activity; GO:0004519,endonuclease activity; GO:0003676,nucleic acid binding; GO:0003964,RNA-directed DNA polymerase activity; GO:0008270,zinc ion binding; GO:0015074,DNA integration; GO:0006508,proteolysis; GO:0003674,molecular_function; GO:0003824,catalytic activity; GO:0004175,endopeptidase activity; GO:0008233,peptidase activity; GO:0016787,hydrolase acti…	K16292 KDEL-tailed cysteine endopeptidase [EC:3.4.22.-] | (RefSeq) uncharacterized protein LOC112176750 isoform X1 (A)	putative RNA-directed DNA polymerase [Medicago truncatula]	POLX_TOBAC RecName: Full=Retrovirus-related Pol polyprotein from transposon TNT 1-94; Includes: RecName: Full=Protease; EC=3.4.23.-; Includes: RecName: Full=Reverse transcriptase; EC=2.7.7.49; Includes: RecName: Full=Endonuclease;	Reverse transcriptase (RNA-dependent DNA polymerase)
Cluster-11231.22	7.93	0.47	5.79	0	0.43	0.47	0.44	0.23	0	0.98	0.33	0.94	0.77	1.12	0.14	GO:0004190,aspartic-type endopeptidase activity; GO:0004519,endonuclease activity; GO:0003676,nucleic acid binding; GO:0003964,RNA-directed DNA polymerase activity; GO:0008270,zinc ion binding; GO:0015074,DNA integration; GO:0006508,proteolysis; GO:0003674,molecular_function; GO:0003824,catalytic activity; GO:0004175,endopeptidase activity; GO:0008233,peptidase activity; GO:0016787,hydrolase acti…	K05909 laccase [EC:1.10.3.2] | (RefSeq) laccase-4-like (A)	Retrovirus-related Pol polyprotein from transposon TNT 1-94 [Cajanus cajan]	POLX_TOBAC RecName: Full=Retrovirus-related Pol polyprotein from transposon TNT 1-94; Includes: RecName: Full=Protease; EC=3.4.23.-; Includes: RecName: Full=Reverse transcriptase; EC=2.7.7.49; Includes: RecName: Full=Endonuclease;	--
Cluster-11231.23	6.94	1.87	7.57	1.31	0.8	0.89	0.46	0	1.26	0.75	0.21	0.13	0	0	0	GO:0004190,aspartic-type endopeptidase activity; GO:0004519,endonuclease activity; GO:0003676,nucleic acid binding; GO:0003964,RNA-directed DNA polymerase activity; GO:0008270,zinc ion binding; GO:0015074,DNA integration; GO:0006508,proteolysis; GO:0003674,molecular_function; GO:0003824,catalytic activity; GO:0004175,endopeptidase activity; GO:0008233,peptidase activity; GO:0016787,hydrolase acti…	K14288 exportin-T | (RefSeq) exportin-T-like (A)	hypothetical protein H6P81_018121 [Aristolochia fimbriata]	POLX_TOBAC RecName: Full=Retrovirus-related Pol polyprotein from transposon TNT 1-94; Includes: RecName: Full=Protease; EC=3.4.23.-; Includes: RecName: Full=Reverse transcriptase; EC=2.7.7.49; Includes: RecName: Full=Endonuclease;	--
Cluster-11231.25	0.68	1.25	0.8	0	2.06	1.11	2.48	1.15	1.43	1.79	0.58	1	2.64	2.65	4.59	GO:0004190,aspartic-type endopeptidase activity; GO:0004519,endonuclease activity; GO:0003676,nucleic acid binding; GO:0003964,RNA-directed DNA polymerase activity; GO:0008270,zinc ion binding; GO:0015074,DNA integration; GO:0006508,proteolysis; GO:0003674,molecular_function; GO:0003824,catalytic activity; GO:0004175,endopeptidase activity; GO:0008233,peptidase activity; GO:0016787,hydrolase acti…	K12818 ATP-dependent RNA helicase DHX8/PRP22 [EC:3.6.4.13] | (RefSeq) pre-mRNA-splicing factor ATP-dependent RNA helicase DEAH10-like (A)	transposable element gene [Prunus dulcis]	POLX_TOBAC RecName: Full=Retrovirus-related Pol polyprotein from transposon TNT 1-94; Includes: RecName: Full=Protease; EC=3.4.23.-; Includes: RecName: Full=Reverse transcriptase; EC=2.7.7.49; Includes: RecName: Full=Endonuclease;	--
Cluster-11231.32	2.36	0.38	1.35	1.63	0.95	1.13	1.84	1.88	1.66	0.25	1.02	0.72	1.79	2.99	3.24	GO:0004190,aspartic-type endopeptidase activity; GO:0004519,endonuclease activity; GO:0003676,nucleic acid binding; GO:0003964,RNA-directed DNA polymerase activity; GO:0008270,zinc ion binding; GO:0015074,DNA integration; GO:0006508,proteolysis; GO:0003674,molecular_function; GO:0003824,catalytic activity; GO:0004175,endopeptidase activity; GO:0008233,peptidase activity; GO:0016787,hydrolase acti…	K03006 DNA-directed RNA polymerase II subunit RPB1 [EC:2.7.7.6] | (RefSeq) LOW QUALITY PROTEIN: DNA-directed RNA polymerase II subunit 1-like (A)	RecName: Full=Retrovirus-related Pol polyprotein from transposon TNT 1-94; Includes: RecName: Full=Protease; Includes: RecName: Full=Reverse transcriptase; Includes: RecName: Full=Endonuclease [Nicotiana tabacum]	POLX_TOBAC RecName: Full=Retrovirus-related Pol polyprotein from transposon TNT 1-94; Includes: RecName: Full=Protease; EC=3.4.23.-; Includes: RecName: Full=Reverse transcriptase; EC=2.7.7.49; Includes: RecName: Full=Endonuclease;	gag-polypeptide of LTR copia-type
Cluster-11231.35	16.42	15.63	14.09	0.41	2.61	0.68	3.37	5.11	15.54	4.1	12.11	4.65	12.58	27.09	10.53	GO:0004190,aspartic-type endopeptidase activity; GO:0004519,endonuclease activity; GO:0003676,nucleic acid binding; GO:0003964,RNA-directed DNA polymerase activity; GO:0008270,zinc ion binding; GO:0015074,DNA integration; GO:0006508,proteolysis; GO:0003674,molecular_function; GO:0003824,catalytic activity; GO:0004175,endopeptidase activity; GO:0008233,peptidase activity; GO:0016787,hydrolase acti…	K03006 DNA-directed RNA polymerase II subunit RPB1 [EC:2.7.7.6] | (RefSeq) LOW QUALITY PROTEIN: DNA-directed RNA polymerase II subunit 1-like (A)	RecName: Full=Retrovirus-related Pol polyprotein from transposon TNT 1-94; Includes: RecName: Full=Protease; Includes: RecName: Full=Reverse transcriptase; Includes: RecName: Full=Endonuclease [Nicotiana tabacum]	POLX_TOBAC RecName: Full=Retrovirus-related Pol polyprotein from transposon TNT 1-94; Includes: RecName: Full=Protease; EC=3.4.23.-; Includes: RecName: Full=Reverse transcriptase; EC=2.7.7.49; Includes: RecName: Full=Endonuclease;	gag-polypeptide of LTR copia-type
Cluster-11240.0	4.34	2.71	3.45	1.44	0	0.28	0.46	0.2	1.13	0.64	0.16	0	1.12	4.49	2.58	--	--	--	--	--
Cluster-11243.1	2.39	0.11	1.24	5.9	2.81	2.9	1.66	1.09	1.35	1.5	2.05	1.4	0	0	0.05	--	--	--	--	--
Cluster-11258.1	0	0	0	16.93	17.98	23.36	6.79	2.09	3.92	11.26	13.6	20.67	2.26	0	0	--	--	--	--	--
Cluster-11276.0	1.72	1.65	2.41	0	0	0	0	0	0	0	0.1	0.09	0	0	0	GO:0005739,mitochondrion; GO:0051539,4 iron, 4 sulfur cluster binding; GO:0003994,aconitate hydratase activity; GO:0047780,citrate dehydratase activity; GO:0046872,metal ion binding; GO:0006099,tricarboxylic acid cycle; GO:0003674,molecular_function; GO:0005488,binding; GO:0051536,iron-sulfur cluster binding; GO:0051540,metal cluster binding; GO:0003824,catalytic activity; GO:0016829,lyase activi…	K01681 aconitate hydratase [EC:4.2.1.3] | (RefSeq) aconitate hydratase, mitochondrial-like (A)	predicted protein [Hordeum vulgare subsp. vulgare]	ACON_GRAGA RecName: Full=Aconitate hydratase, mitochondrial; Short=Aconitase; EC=4.2.1.3; AltName: Full=Citrate hydro-lyase; Flags: Precursor;	Aconitase family (aconitate hydratase)
Cluster-11298.0	0	0	0.51	0	0.35	0.49	0	0	0	0	0.52	0	7.22	7.8	8.37	--	--	--	--	--
Cluster-11420.17	1.53	0.03	0.65	4.54	1.66	1.63	1	0.87	1.07	1.22	0.78	2.04	1.63	0.12	1.87	--	--	--	--	--
Cluster-11420.19	89.66	32.91	54.34	8.07	7.13	6.32	6.91	5.35	8.61	15.84	13.6	24.96	1.64	3.12	2.35	GO:0016021,integral component of membrane; GO:0005886,plasma membrane; GO:0005262,calcium channel activity; GO:0008066,glutamate receptor activity; GO:0015276,ligand-gated ion channel activity; GO:0038023,signaling receptor activity; GO:0006816,calcium ion transport; GO:0019722,calcium-mediated signaling; GO:0071230,cellular response to amino acid stimulus; GO:0003674,molecular_function; GO:00052…	K05387 glutamate receptor, ionotropic, plant | (RefSeq) glutamate receptor 2.8-like (A)	glutamate receptor 2.8-like protein [Cinnamomum micranthum f. kanehirae]	GLR26_ARATH RecName: Full=Glutamate receptor 2.6; AltName: Full=Ligand-gated ion channel 2.6; Flags: Precursor;	Ligand-gated ion channel
Cluster-11420.2	46.9	5.5	28.78	12.17	13.21	13.15	6.38	7.54	12.16	5.61	6.15	4.28	5.57	11.35	4.7	GO:0016021,integral component of membrane; GO:0005886,plasma membrane; GO:0005262,calcium channel activity; GO:0004930,G protein-coupled receptor activity; GO:0008066,glutamate receptor activity; GO:0015276,ligand-gated ion channel activity; GO:0038023,signaling receptor activity; GO:0006816,calcium ion transport; GO:0019722,calcium-mediated signaling; GO:0071230,cellular response to amino acid s…	K05387 glutamate receptor, ionotropic, plant | (RefSeq) glutamate receptor 2.5-like isoform X1 (A)	glutamate receptor 2.5-like protein isoform X1 [Cinnamomum micranthum f. kanehirae]	GLR25_ARATH RecName: Full=Glutamate receptor 2.5; AltName: Full=Ligand-gated ion channel 2.5; Flags: Precursor;	--
Cluster-11420.20	17.78	10.62	9.89	0.78	3.13	2.23	0.99	1.13	3.61	5.48	3.73	8.94	0.87	0.72	0.53	GO:0016021,integral component of membrane; GO:0005886,plasma membrane; GO:0005262,calcium channel activity; GO:0008066,glutamate receptor activity; GO:0015276,ligand-gated ion channel activity; GO:0038023,signaling receptor activity; GO:0006816,calcium ion transport; GO:0019722,calcium-mediated signaling; GO:0071230,cellular response to amino acid stimulus; GO:0003674,molecular_function; GO:00052…	K05387 glutamate receptor, ionotropic, plant | (RefSeq) glutamate receptor 2.8-like (A)	glutamate receptor 2.8-like protein [Cinnamomum micranthum f. kanehirae]	GLR26_ARATH RecName: Full=Glutamate receptor 2.6; AltName: Full=Ligand-gated ion channel 2.6; Flags: Precursor;	Ligand-gated ion channel
Cluster-11420.21	88.27	103.57	90.04	64.94	55.92	63.03	64.71	66.91	72.05	84.73	71.52	79.98	12.66	20.22	14.95	GO:0016021,integral component of membrane; GO:0005886,plasma membrane; GO:0005262,calcium channel activity; GO:0008066,glutamate receptor activity; GO:0015276,ligand-gated ion channel activity; GO:0038023,signaling receptor activity; GO:0006816,calcium ion transport; GO:0019722,calcium-mediated signaling; GO:0071230,cellular response to amino acid stimulus; GO:0003674,molecular_function; GO:00052…	K05387 glutamate receptor, ionotropic, plant | (RefSeq) glutamate receptor 2.7-like (A)	glutamate receptor 2.5-like protein isoform X1 [Cinnamomum micranthum f. kanehirae]	GLR21_ARATH RecName: Full=Glutamate receptor 2.1; AltName: Full=Ligand-gated ion channel 2.1; Short=AtGLR3; Flags: Precursor;	Ligand-gated ion channel
Cluster-11420.22	118.01	109.86	101.14	34.68	34.56	38.04	39.32	46.97	43.15	37.12	39.12	37.27	41.63	62.09	38.88	GO:0016021,integral component of membrane; GO:0005886,plasma membrane; GO:0005262,calcium channel activity; GO:0008066,glutamate receptor activity; GO:0015276,ligand-gated ion channel activity; GO:0038023,signaling receptor activity; GO:0006816,calcium ion transport; GO:0019722,calcium-mediated signaling; GO:0071230,cellular response to amino acid stimulus; GO:0003674,molecular_function; GO:00052…	K05387 glutamate receptor, ionotropic, plant | (RefSeq) glutamate receptor 2.9-like (A)	glutamate receptor 2.5-like protein isoform X1 [Cinnamomum micranthum f. kanehirae]	GLR29_ARATH RecName: Full=Glutamate receptor 2.9; AltName: Full=Ligand-gated ion channel 2.9; Flags: Precursor;	Ligand-gated ion channel
Cluster-11420.23	20.41	36.66	30.78	0.45	0.86	1.11	2.69	1.79	1.82	3.49	2.65	4.98	1.95	4.24	1.59	GO:0016021,integral component of membrane; GO:0005886,plasma membrane; GO:0005262,calcium channel activity; GO:0008066,glutamate receptor activity; GO:0015276,ligand-gated ion channel activity; GO:0038023,signaling receptor activity; GO:0006816,calcium ion transport; GO:0019722,calcium-mediated signaling; GO:0071230,cellular response to amino acid stimulus; GO:0003674,molecular_function; GO:00052…	K05387 glutamate receptor, ionotropic, plant | (RefSeq) glutamate receptor 2.8-like (A)	glutamate receptor 2.5-like protein isoform X1 [Cinnamomum micranthum f. kanehirae]	GLR28_ARATH RecName: Full=Glutamate receptor 2.8; AltName: Full=Ligand-gated ion channel 2.8; Flags: Precursor;	Ligand-gated ion channel
Cluster-11420.25	1.96	1.36	1.45	1.78	2.09	2.04	2.22	1.92	2.28	0.5	0.45	0.73	23.14	55.37	36.19	GO:0016021,integral component of membrane; GO:0005886,plasma membrane; GO:0005262,calcium channel activity; GO:0008066,glutamate receptor activity; GO:0015276,ligand-gated ion channel activity; GO:0038023,signaling receptor activity; GO:0006816,calcium ion transport; GO:0019722,calcium-mediated signaling; GO:0071230,cellular response to amino acid stimulus; GO:0003674,molecular_function; GO:00052…	K05387 glutamate receptor, ionotropic, plant | (RefSeq) glutamate receptor 2.9-like (A)	glutamate receptor 2.5-like protein isoform X1 [Cinnamomum micranthum f. kanehirae]	GLR28_ARATH RecName: Full=Glutamate receptor 2.8; AltName: Full=Ligand-gated ion channel 2.8; Flags: Precursor;	Ligand-gated ion channel
Cluster-11420.26	2.85	1.3	2.39	3.99	5.73	5.85	7.28	6.42	7.75	11.47	11.52	12.32	1.17	0.68	0.92	GO:0016021,integral component of membrane; GO:0005886,plasma membrane; GO:0005262,calcium channel activity; GO:0008066,glutamate receptor activity; GO:0015276,ligand-gated ion channel activity; GO:0038023,signaling receptor activity; GO:0006816,calcium ion transport; GO:0019722,calcium-mediated signaling; GO:0071230,cellular response to amino acid stimulus; GO:0003674,molecular_function; GO:00052…	K05387 glutamate receptor, ionotropic, plant | (RefSeq) glutamate receptor 2.8-like (A)	glutamate receptor 2.5-like protein isoform X1 [Cinnamomum micranthum f. kanehirae]	GLR26_ARATH RecName: Full=Glutamate receptor 2.6; AltName: Full=Ligand-gated ion channel 2.6; Flags: Precursor;	Bacterial extracellular solute-binding proteins, family 3
Cluster-11420.3	20.59	9.46	17.35	4	5.22	6.39	1.99	4.13	3.3	2.78	7.65	5.07	2.34	5.84	3.59	GO:0016021,integral component of membrane; GO:0005886,plasma membrane; GO:0005262,calcium channel activity; GO:0008066,glutamate receptor activity; GO:0015276,ligand-gated ion channel activity; GO:0038023,signaling receptor activity; GO:0006816,calcium ion transport; GO:0019722,calcium-mediated signaling; GO:0071230,cellular response to amino acid stimulus; GO:0003674,molecular_function; GO:00052…	K05387 glutamate receptor, ionotropic, plant | (RefSeq) glutamate receptor 2.5-like isoform X1 (A)	glutamate receptor 2.5-like protein isoform X1 [Cinnamomum micranthum f. kanehirae]	GLR26_ARATH RecName: Full=Glutamate receptor 2.6; AltName: Full=Ligand-gated ion channel 2.6; Flags: Precursor;	Bacterial extracellular solute-binding proteins, family 3
Cluster-11420.4	12.95	10.42	11.1	5.09	5.21	5.13	8.24	5.93	6.68	9.7	3.64	3.63	4.23	10.65	5.4	GO:0016021,integral component of membrane; GO:0005886,plasma membrane; GO:0005262,calcium channel activity; GO:0004930,G protein-coupled receptor activity; GO:0008066,glutamate receptor activity; GO:0015276,ligand-gated ion channel activity; GO:0038023,signaling receptor activity; GO:0006816,calcium ion transport; GO:0019722,calcium-mediated signaling; GO:0071230,cellular response to amino acid s…	K05387 glutamate receptor, ionotropic, plant | (RefSeq) glutamate receptor 2.5-like isoform X1 (A)	glutamate receptor 2.5-like protein isoform X1 [Cinnamomum micranthum f. kanehirae]	GLR25_ARATH RecName: Full=Glutamate receptor 2.5; AltName: Full=Ligand-gated ion channel 2.5; Flags: Precursor;	Bacterial extracellular solute-binding proteins, family 3
Cluster-11420.40	37.68	43.37	30.72	17.81	22.48	22.99	26.42	31.2	34.95	7.46	21.64	16.57	33.92	39.61	32.51	GO:0016021,integral component of membrane; GO:0005886,plasma membrane; GO:0005262,calcium channel activity; GO:0004930,G protein-coupled receptor activity; GO:0008066,glutamate receptor activity; GO:0015276,ligand-gated ion channel activity; GO:0038023,signaling receptor activity; GO:0006816,calcium ion transport; GO:0019722,calcium-mediated signaling; GO:0071230,cellular response to amino acid s…	K05387 glutamate receptor, ionotropic, plant | (RefSeq) glutamate receptor 2.1-like (A)	glutamate receptor 2.5-like protein isoform X1 [Cinnamomum micranthum f. kanehirae]	GLR25_ARATH RecName: Full=Glutamate receptor 2.5; AltName: Full=Ligand-gated ion channel 2.5; Flags: Precursor;	--
Cluster-11420.41	282.14	34.37	85.43	50.43	10.98	10.73	12.2	11.99	18.45	26.76	15.12	29.36	8.39	14	12.03	GO:0016021,integral component of membrane; GO:0005886,plasma membrane; GO:0005262,calcium channel activity; GO:0004930,G protein-coupled receptor activity; GO:0008066,glutamate receptor activity; GO:0015276,ligand-gated ion channel activity; GO:0038023,signaling receptor activity; GO:0006816,calcium ion transport; GO:0019722,calcium-mediated signaling; GO:0071230,cellular response to amino acid s…	K05387 glutamate receptor, ionotropic, plant | (RefSeq) glutamate receptor 2.1-like (A)	glutamate receptor 2.5-like protein isoform X1 [Cinnamomum micranthum f. kanehirae]	GLR25_ARATH RecName: Full=Glutamate receptor 2.5; AltName: Full=Ligand-gated ion channel 2.5; Flags: Precursor;	--
Cluster-11420.42	6.08	1.22	3.99	8.56	8.76	9.02	8.81	5.97	8.21	10.94	10.01	15.36	0.38	0.44	1.15	GO:0016021,integral component of membrane; GO:0005886,plasma membrane; GO:0005262,calcium channel activity; GO:0008066,glutamate receptor activity; GO:0015276,ligand-gated ion channel activity; GO:0038023,signaling receptor activity; GO:0006816,calcium ion transport; GO:0019722,calcium-mediated signaling; GO:0071230,cellular response to amino acid stimulus; GO:0003674,molecular_function; GO:00052…	K05387 glutamate receptor, ionotropic, plant | (RefSeq) glutamate receptor 2.5-like isoform X1 (A)	glutamate receptor 2.5-like protein isoform X1 [Cinnamomum micranthum f. kanehirae]	GLR23_ARATH RecName: Full=Glutamate receptor 2.3; AltName: Full=Ligand-gated ion channel 2.3; Flags: Precursor;	Ligated ion channel L-glutamate- and glycine-binding site
Cluster-11420.43	11.18	1.55	6.55	0.79	1.29	0.98	0.49	0.38	1	0.64	1.7	2.03	0.25	0.47	1.16	--	--	--	--	--
Cluster-11420.48	109.83	74.01	90.13	79.21	61.79	65.55	66.91	70.21	73.23	75.24	70.46	84.71	13.33	18.46	16.15	GO:0016021,integral component of membrane; GO:0005886,plasma membrane; GO:0005262,calcium channel activity; GO:0008066,glutamate receptor activity; GO:0015276,ligand-gated ion channel activity; GO:0038023,signaling receptor activity; GO:0006816,calcium ion transport; GO:0019722,calcium-mediated signaling; GO:0071230,cellular response to amino acid stimulus; GO:0003674,molecular_function; GO:00052…	K05387 glutamate receptor, ionotropic, plant | (RefSeq) glutamate receptor 2.5-like isoform X1 (A)	glutamate receptor 2.5-like protein isoform X1 [Cinnamomum micranthum f. kanehirae]	GLR21_ARATH RecName: Full=Glutamate receptor 2.1; AltName: Full=Ligand-gated ion channel 2.1; Short=AtGLR3; Flags: Precursor;	Bacterial extracellular solute-binding proteins, family 3
Cluster-11420.49	32.14	12	22.94	8.55	6.24	6.94	8.24	10.75	11.99	8.16	10.27	10.67	11.21	12.3	12.99	GO:0016021,integral component of membrane; GO:0005886,plasma membrane; GO:0005262,calcium channel activity; GO:0008066,glutamate receptor activity; GO:0015276,ligand-gated ion channel activity; GO:0038023,signaling receptor activity; GO:0006816,calcium ion transport; GO:0019722,calcium-mediated signaling; GO:0071230,cellular response to amino acid stimulus; GO:0003674,molecular_function; GO:00052…	K05387 glutamate receptor, ionotropic, plant | (RefSeq) glutamate receptor 2.3-like (A)	Glutamate-gated kainate-type ion channel receptor subunit GluR5 [Cinnamomum micranthum f. kanehirae]	GLR21_ARATH RecName: Full=Glutamate receptor 2.1; AltName: Full=Ligand-gated ion channel 2.1; Short=AtGLR3; Flags: Precursor;	Bacterial extracellular solute-binding proteins, family 3
Cluster-11420.54	4.11	0.78	0	9.36	0	2.38	0.54	3.05	2.48	0	0	0	12.72	18.98	32.6	GO:0016021,integral component of membrane; GO:0005886,plasma membrane; GO:0005262,calcium channel activity; GO:0008066,glutamate receptor activity; GO:0015276,ligand-gated ion channel activity; GO:0038023,signaling receptor activity; GO:0006816,calcium ion transport; GO:0019722,calcium-mediated signaling; GO:0071230,cellular response to amino acid stimulus; GO:0003674,molecular_function; GO:00052…	K05387 glutamate receptor, ionotropic, plant | (RefSeq) glutamate receptor 2.7-like (A)	glutamate receptor 2.5-like protein isoform X1 [Cinnamomum micranthum f. kanehirae]	GLR29_ARATH RecName: Full=Glutamate receptor 2.9; AltName: Full=Ligand-gated ion channel 2.9; Flags: Precursor;	Ligand-gated ion channel
Cluster-11420.55	58.7	38.14	50.13	3.04	1.06	2.06	2.22	4.11	3.4	5.36	1.71	8.4	2.59	2.93	1.94	GO:0016021,integral component of membrane; GO:0005886,plasma membrane; GO:0005262,calcium channel activity; GO:0004930,G protein-coupled receptor activity; GO:0008066,glutamate receptor activity; GO:0015276,ligand-gated ion channel activity; GO:0038023,signaling receptor activity; GO:0006816,calcium ion transport; GO:0019722,calcium-mediated signaling; GO:0071230,cellular response to amino acid s…	K05387 glutamate receptor, ionotropic, plant | (RefSeq) glutamate receptor 2.7-like (A)	glutamate receptor 2.5-like protein isoform X1 [Cinnamomum micranthum f. kanehirae]	GLR25_ARATH RecName: Full=Glutamate receptor 2.5; AltName: Full=Ligand-gated ion channel 2.5; Flags: Precursor;	Bacterial extracellular solute-binding proteins, family 3
Cluster-11420.56	4.61	2.26	3.42	7.17	3.96	4.12	3.66	3.77	5.29	0.94	0.44	0.45	27.25	35.85	44.88	GO:0016021,integral component of membrane; GO:0005886,plasma membrane; GO:0005262,calcium channel activity; GO:0008066,glutamate receptor activity; GO:0015276,ligand-gated ion channel activity; GO:0038023,signaling receptor activity; GO:0006816,calcium ion transport; GO:0019722,calcium-mediated signaling; GO:0071230,cellular response to amino acid stimulus; GO:0003674,molecular_function; GO:00052…	K05387 glutamate receptor, ionotropic, plant | (RefSeq) glutamate receptor 2.5-like isoform X1 (A)	glutamate receptor 2.5-like protein isoform X1 [Cinnamomum micranthum f. kanehirae]	GLR21_ARATH RecName: Full=Glutamate receptor 2.1; AltName: Full=Ligand-gated ion channel 2.1; Short=AtGLR3; Flags: Precursor;	Bacterial extracellular solute-binding proteins, family 3
Cluster-11420.66	56.51	71.72	51.79	3.27	8.45	7.29	7.69	7.19	11.82	27.22	24.41	23.69	3.79	4.95	4.65	GO:0016021,integral component of membrane; GO:0005886,plasma membrane; GO:0005262,calcium channel activity; GO:0008066,glutamate receptor activity; GO:0015276,ligand-gated ion channel activity; GO:0038023,signaling receptor activity; GO:0006816,calcium ion transport; GO:0019722,calcium-mediated signaling; GO:0071230,cellular response to amino acid stimulus; GO:0003674,molecular_function; GO:00052…	K05387 glutamate receptor, ionotropic, plant | (RefSeq) glutamate receptor 2.8-like (A)	glutamate receptor 2.8-like protein [Cinnamomum micranthum f. kanehirae]	GLR28_ARATH RecName: Full=Glutamate receptor 2.8; AltName: Full=Ligand-gated ion channel 2.8; Flags: Precursor;	--
Cluster-11420.67	55.42	75.52	70.07	28.5	40.47	32.88	43.69	41.72	42.8	26.32	35.75	39.95	43.06	26.73	36.69	GO:0016021,integral component of membrane; GO:0005886,plasma membrane; GO:0005262,calcium channel activity; GO:0008066,glutamate receptor activity; GO:0015276,ligand-gated ion channel activity; GO:0038023,signaling receptor activity; GO:0006816,calcium ion transport; GO:0019722,calcium-mediated signaling; GO:0071230,cellular response to amino acid stimulus; GO:0003674,molecular_function; GO:00052…	K05387 glutamate receptor, ionotropic, plant | (RefSeq) glutamate receptor 2.8-like (A)	glutamate receptor 2.8-like protein [Cinnamomum micranthum f. kanehirae]	GLR28_ARATH RecName: Full=Glutamate receptor 2.8; AltName: Full=Ligand-gated ion channel 2.8; Flags: Precursor;	Bacterial extracellular solute-binding proteins, family 3
Cluster-11420.68	70.05	153.74	116.31	49.22	93.39	72.26	93.29	94.81	97.61	116.65	119.01	121.75	16.68	11.55	17.86	GO:0016021,integral component of membrane; GO:0005886,plasma membrane; GO:0005262,calcium channel activity; GO:0008066,glutamate receptor activity; GO:0015276,ligand-gated ion channel activity; GO:0038023,signaling receptor activity; GO:0006816,calcium ion transport; GO:0019722,calcium-mediated signaling; GO:0071230,cellular response to amino acid stimulus; GO:0003674,molecular_function; GO:00052…	K05387 glutamate receptor, ionotropic, plant | (RefSeq) glutamate receptor 2.7-like (A)	glutamate receptor 2.8-like protein [Cinnamomum micranthum f. kanehirae]	GLR26_ARATH RecName: Full=Glutamate receptor 2.6; AltName: Full=Ligand-gated ion channel 2.6; Flags: Precursor;	--
Cluster-11420.69	21.54	14.97	16.79	16.83	19.13	16.56	20.05	19.61	18.82	38.17	34.67	43.77	2.48	5.97	3.51	GO:0016021,integral component of membrane; GO:0005886,plasma membrane; GO:0005262,calcium channel activity; GO:0008066,glutamate receptor activity; GO:0015276,ligand-gated ion channel activity; GO:0038023,signaling receptor activity; GO:0006816,calcium ion transport; GO:0019722,calcium-mediated signaling; GO:0071230,cellular response to amino acid stimulus; GO:0003674,molecular_function; GO:00052…	K05387 glutamate receptor, ionotropic, plant | (RefSeq) glutamate receptor 2.8-like isoform X1 (A)	glutamate receptor 2.8-like protein [Cinnamomum micranthum f. kanehirae]	GLR26_ARATH RecName: Full=Glutamate receptor 2.6; AltName: Full=Ligand-gated ion channel 2.6; Flags: Precursor;	--
Cluster-11420.7	38.68	19.34	20.96	4.48	10.76	13.13	20.86	11.13	17.02	9.84	11.25	13.58	3.18	5.77	2.73	GO:0016021,integral component of membrane; GO:0005886,plasma membrane; GO:0005262,calcium channel activity; GO:0008066,glutamate receptor activity; GO:0015276,ligand-gated ion channel activity; GO:0038023,signaling receptor activity; GO:0006816,calcium ion transport; GO:0019722,calcium-mediated signaling; GO:0071230,cellular response to amino acid stimulus; GO:0003674,molecular_function; GO:00052…	K05387 glutamate receptor, ionotropic, plant | (RefSeq) glutamate receptor 2.5-like isoform X1 (A)	glutamate receptor 2.5-like protein isoform X1 [Cinnamomum micranthum f. kanehirae]	GLR26_ARATH RecName: Full=Glutamate receptor 2.6; AltName: Full=Ligand-gated ion channel 2.6; Flags: Precursor;	Ligated ion channel L-glutamate- and glycine-binding site
Cluster-11420.8	20.78	7.72	12.6	6.81	6.44	6.78	8.76	8.99	8.28	11.19	12.41	15.03	1.14	0.89	1.37	GO:0016021,integral component of membrane; GO:0005886,plasma membrane; GO:0005262,calcium channel activity; GO:0008066,glutamate receptor activity; GO:0015276,ligand-gated ion channel activity; GO:0038023,signaling receptor activity; GO:0006816,calcium ion transport; GO:0019722,calcium-mediated signaling; GO:0071230,cellular response to amino acid stimulus; GO:0003674,molecular_function; GO:00052…	K05387 glutamate receptor, ionotropic, plant | (RefSeq) glutamate receptor 2.7-like (A)	glutamate receptor 2.8-like protein isoform X1 [Cinnamomum micranthum f. kanehirae]	GLR29_ARATH RecName: Full=Glutamate receptor 2.9; AltName: Full=Ligand-gated ion channel 2.9; Flags: Precursor;	--
Cluster-11422.0	40.5	6.2	20.9	0	0.5	0	0.1	0.08	0.11	2.09	2	2.66	0	0	0.47	--	--	--	--	--
Cluster-11422.1	42.85	3.29	22.26	0	0.25	0	0	0	0.55	1.65	1.43	1.7	0	0	0	--	--	--	--	--
Cluster-11440.0	0	0.17	0.76	0	0	0.08	0	0	0	0	0.09	0.08	7.49	4.67	5.96	GO:0016021,integral component of membrane; GO:0061630,ubiquitin protein ligase activity; GO:0008270,zinc ion binding; GO:0009742,brassinosteroid mediated signaling pathway; GO:0016567,protein ubiquitination; GO:1901371,regulation of leaf morphogenesis; GO:1905421,regulation of plant organ morphogenesis; GO:0009741,response to brassinosteroid; GO:0010200,response to chitin; GO:0003674,molecular_fu…	K16281 RING-H2 zinc finger protein RHA1 | (RefSeq) E3 ubiquitin-protein ligase RHA1B (A)	E3 ubiquitin-protein ligase RHA1B-like protein [Cinnamomum micranthum f. kanehirae]	BRH1_ARATH RecName: Full=Brassinosteroid-responsive RING protein 1 {ECO:0000303|PubMed:12012249};	Ring finger domain
Cluster-11450.1	0	0	0.85	3.42	2.18	0.57	0	0.72	0.23	0	0.34	0.17	0.25	0	0	--	--	Pentatricopeptide repeat [Cinnamomum micranthum f. kanehirae]	PP317_ARATH RecName: Full=Pentatricopeptide repeat-containing protein At4g17616;	PPR repeat family
Cluster-11450.2	0	0	0	0	0	0	0	0	3.42	3.16	4.33	4.1	0	0	2.7	--	--	Pentatricopeptide repeat [Cinnamomum micranthum f. kanehirae]	PP317_ARATH RecName: Full=Pentatricopeptide repeat-containing protein At4g17616;	PPR repeat family
Cluster-11450.3	1.23	1.08	0.9	0	0.61	3.96	1.48	1.76	0	0.27	0.56	0.37	1.38	2.94	0	--	--	Pentatricopeptide repeat [Cinnamomum micranthum f. kanehirae]	PP317_ARATH RecName: Full=Pentatricopeptide repeat-containing protein At4g17616;	PPR repeat family
Cluster-11450.4	0	0	0	0	0	0	0	0	0	1.74	0.68	2.02	0	0.53	0	--	--	Pentatricopeptide repeat [Cinnamomum micranthum f. kanehirae]	PP317_ARATH RecName: Full=Pentatricopeptide repeat-containing protein At4g17616;	PPR repeat family
Cluster-11450.5	0	0	0	0.24	1.06	1.11	0	0	0	0	0	0	0.55	0.53	0.83	--	--	Pentatricopeptide repeat [Cinnamomum micranthum f. kanehirae]	PP317_ARATH RecName: Full=Pentatricopeptide repeat-containing protein At4g17616;	PPR repeat family
Cluster-11450.7	0	0	0	2.35	1.28	1	0.16	0.17	0.19	0.37	1.02	0.09	1.09	0.03	0.99	--	--	Pentatricopeptide repeat [Cinnamomum micranthum f. kanehirae]	PP317_ARATH RecName: Full=Pentatricopeptide repeat-containing protein At4g17616;	PPR repeat family
Cluster-11450.8	2.5	0.34	1.19	0	0	0	1.76	1.84	0.97	0.36	0.18	0.18	0	0.09	0	--	--	Pentatricopeptide repeat [Cinnamomum micranthum f. kanehirae]	PP317_ARATH RecName: Full=Pentatricopeptide repeat-containing protein At4g17616;	PPR repeat family
Cluster-11451.1	5.05	5.15	5.47	0	1.07	0	0.65	0.18	0	0.42	0.98	0.22	0	0	0	GO:0046983,protein dimerization activity; GO:0003674,molecular_function; GO:0005488,binding; GO:0005515,protein binding	--	Dimer_Tnp_hAT domain-containing protein/DUF4371 domain-containing protein [Cinnamomum micranthum f. kanehirae]	--	--
Cluster-11451.2	3.94	4.3	4.16	1.78	1.72	0	1.72	2.06	3.24	0.33	0.63	1.43	2.5	0.71	3.27	GO:0016021,integral component of membrane; GO:0005886,plasma membrane; GO:0005227,calcium activated cation channel activity; GO:0003674,molecular_function; GO:0005215,transporter activity; GO:0005216,ion channel activity; GO:0005261,cation channel activity; GO:0008324,cation transmembrane transporter activity; GO:0015075,ion transmembrane transporter activity; GO:0015267,channel activity; GO:0015…	K21989 calcium permeable stress-gated cation channel | (RefSeq) CSC1-like protein RXW8 isoform X1 (A)	CSC1-like protein RXW8 isoform X1 [Cinnamomum micranthum f. kanehirae]	CSCLA_ARATH RecName: Full=CSC1-like protein RXW8;	Calcium-dependent channel, 7TM region, putative phosphate
Cluster-11451.3	9.43	4.74	10.07	4.54	4.33	6.54	3.95	2.77	3.53	4.07	4.86	4.16	10.08	17.39	10.86	GO:0016021,integral component of membrane; GO:0005886,plasma membrane; GO:0005227,calcium activated cation channel activity; GO:0003674,molecular_function; GO:0005215,transporter activity; GO:0005216,ion channel activity; GO:0005261,cation channel activity; GO:0008324,cation transmembrane transporter activity; GO:0015075,ion transmembrane transporter activity; GO:0015267,channel activity; GO:0015…	K21989 calcium permeable stress-gated cation channel | (RefSeq) CSC1-like protein RXW8 isoform X1 (A)	CSC1-like protein RXW8 isoform X1 [Cinnamomum micranthum f. kanehirae]	CSCLA_ARATH RecName: Full=CSC1-like protein RXW8;	Calcium-dependent channel, 7TM region, putative phosphate
Cluster-11451.4	4.86	0.35	4.05	1.19	0.07	0	1.37	1.98	2.24	0.27	0	0.74	2.09	1.17	0.6	GO:0016021,integral component of membrane; GO:0005886,plasma membrane; GO:0005227,calcium activated cation channel activity; GO:0003674,molecular_function; GO:0005215,transporter activity; GO:0005216,ion channel activity; GO:0005261,cation channel activity; GO:0008324,cation transmembrane transporter activity; GO:0015075,ion transmembrane transporter activity; GO:0015267,channel activity; GO:0015…	K21989 calcium permeable stress-gated cation channel | (RefSeq) CSC1-like protein RXW8 isoform X1 (A)	CSC1-like protein RXW8 isoform X1 [Cinnamomum micranthum f. kanehirae]	CSCLA_ARATH RecName: Full=CSC1-like protein RXW8;	Late exocytosis, associated with Golgi transport
Cluster-11451.5	0	0	0	0	0	0	0	0	0	0	0	0	7.22	6.43	13.95	GO:0016021,integral component of membrane; GO:0005886,plasma membrane; GO:0005227,calcium activated cation channel activity; GO:0003674,molecular_function; GO:0005215,transporter activity; GO:0005216,ion channel activity; GO:0005261,cation channel activity; GO:0008324,cation transmembrane transporter activity; GO:0015075,ion transmembrane transporter activity; GO:0015267,channel activity; GO:0015…	K21989 calcium permeable stress-gated cation channel | (RefSeq) CSC1-like protein RXW8 isoform X1 (A)	CSC1-like protein RXW8 isoform X1 [Cinnamomum micranthum f. kanehirae]	CSCLA_ARATH RecName: Full=CSC1-like protein RXW8;	Calcium-dependent channel, 7TM region, putative phosphate
Cluster-11451.6	11.46	9.56	6.9	0.86	0.39	2.16	9.86	12.89	12.83	3.4	2.83	2.86	3.09	2.34	2.74	GO:0016021,integral component of membrane; GO:0005886,plasma membrane; GO:0005227,calcium activated cation channel activity; GO:0003674,molecular_function; GO:0005215,transporter activity; GO:0005216,ion channel activity; GO:0005261,cation channel activity; GO:0008324,cation transmembrane transporter activity; GO:0015075,ion transmembrane transporter activity; GO:0015267,channel activity; GO:0015…	K21989 calcium permeable stress-gated cation channel | (RefSeq) CSC1-like protein RXW8 isoform X1 (A)	CSC1-like protein RXW8 isoform X1 [Cinnamomum micranthum f. kanehirae]	CSCLA_ARATH RecName: Full=CSC1-like protein RXW8;	Calcium-dependent channel, 7TM region, putative phosphate
Cluster-11451.7	1.92	0.12	1.46	0.27	0.38	0.19	1.86	1.9	3.61	0.68	0.55	0.57	0.57	7.12	6.58	GO:0016021,integral component of membrane; GO:0005886,plasma membrane; GO:0005227,calcium activated cation channel activity; GO:0003674,molecular_function; GO:0005215,transporter activity; GO:0005216,ion channel activity; GO:0005261,cation channel activity; GO:0008324,cation transmembrane transporter activity; GO:0015075,ion transmembrane transporter activity; GO:0015267,channel activity; GO:0015…	K21989 calcium permeable stress-gated cation channel | (RefSeq) CSC1-like protein RXW8 isoform X1 (A)	CSC1-like protein RXW8 isoform X1 [Cinnamomum micranthum f. kanehirae]	CSCLA_ARATH RecName: Full=CSC1-like protein RXW8;	Calcium-dependent channel, 7TM region, putative phosphate
Cluster-11697.1	0.64	0.39	0.59	0.53	0.96	0.63	0.28	0.07	0.17	0.01	0.19	0.29	0.35	0.31	0.78	GO:0043531,ADP binding; GO:0005524,ATP binding; GO:0006952,defense response; GO:0000166,nucleotide binding; GO:0003674,molecular_function; GO:0005488,binding; GO:0017076,purine nucleotide binding; GO:0030554,adenyl nucleotide binding; GO:0032553,ribonucleotide binding; GO:0032555,purine ribonucleotide binding; GO:0032559,adenyl ribonucleotide binding; GO:0036094,small molecule binding; GO:0043167…	K13459 disease resistance protein RPS2 | (RefSeq) probable disease resistance protein At4g27220 (A)	disease resistance-like protein [Cinnamomum micranthum f. kanehirae]	DRL27_ARATH RecName: Full=Disease resistance protein At4g27190;	NB-ARC domain
Cluster-11715.2	0.22	0	0.9	4.76	1.63	1.92	1.26	1.69	1.89	1.17	0.56	1.21	0.29	0	0.29	GO:0005524,ATP binding; GO:0140662,NA; GO:0003887,DNA-directed DNA polymerase activity; GO:0046872,metal ion binding; GO:0003723,RNA binding; GO:0004523,RNA-DNA hybrid ribonuclease activity; GO:0006310,DNA recombination; GO:0000166,nucleotide binding; GO:0003674,molecular_function; GO:0005488,binding; GO:0017076,purine nucleotide binding; GO:0030554,adenyl nucleotide binding; GO:0032553,ribonucle…	--	protein NYNRIN-like protein [Cinnamomum micranthum f. kanehirae]	--	--
Cluster-11715.5	2.35	0.32	1.42	3.24	3.7	3.84	1.44	2.29	1.93	5.07	2.76	6.26	2.19	0.52	2.21	GO:0016874,ligase activity; GO:0006631,fatty acid metabolic process; GO:0003674,molecular_function; GO:0003824,catalytic activity; GO:0006082,organic acid metabolic process; GO:0006629,lipid metabolic process; GO:0008150,biological_process; GO:0008152,metabolic process; GO:0009987,cellular process; GO:0019752,carboxylic acid metabolic process; GO:0032787,monocarboxylic acid metabolic process; GO:…	K00485 dimethylaniline monooxygenase (N-oxide forming) / hypotaurine monooxygenase [EC:1.14.13.8 1.8.1.-] | (RefSeq) probable flavin-containing monooxygenase 1 isoform X1 (A)	hypothetical protein BT93_L4068 [Corymbia citriodora subsp. variegata]	AEE21_ARATH RecName: Full=Probable acyl-activating enzyme 21; EC=6.2.1.-;	AMP-binding enzyme
Cluster-11715.6	5.6	0.22	3.18	1.83	5.26	8.99	1.39	1.07	2.2	2.42	0.23	0	0.87	0	0.38	--	--	--	--	--
Cluster-11742.11	4.77	0	0.42	4.47	2.31	1.81	0.99	0.74	1.13	3.23	0.14	3.11	0.75	0	0.81	--	--	--	--	--
Cluster-11742.19	0	0	0	0	0.21	0.23	0.82	0.53	0	7.14	12.17	5.4	0.23	1.79	1.58	--	--	--	--	--
Cluster-11742.22	5.48	0.54	3.16	1.84	0.93	0.8	2.03	2.74	5.26	3.88	2.51	2.66	3.45	1.13	6.32	GO:0004185,serine-type carboxypeptidase activity; GO:0006508,proteolysis; GO:0003674,molecular_function; GO:0003824,catalytic activity; GO:0004180,carboxypeptidase activity; GO:0008233,peptidase activity; GO:0008236,serine-type peptidase activity; GO:0008238,exopeptidase activity; GO:0016787,hydrolase activity; GO:0017171,serine hydrolase activity; GO:0070008,serine-type exopeptidase activity; GO…	K16297 serine carboxypeptidase-like clade II [EC:3.4.16.-] | (RefSeq) serine carboxypeptidase II-2-like isoform X1 (A)	serine carboxypeptidase II-2 [Cinnamomum micranthum f. kanehirae]	--	--
Cluster-11747.0	0.71	2.68	0	4.37	3.63	0	0	0	0	0	0	0	7.51	12.69	15.54	--	--	--	--	--
Cluster-1177.0	0	0	0	2.53	0.87	5.01	0	0	0	0	0	0	0	0	0	--	--	--	--	--
Cluster-11803.3	1.42	0.24	0.2	0.5	1.09	0.85	0.21	0	0	0.79	0.16	0.5	1.22	2.35	1.19	GO:0005829,cytosol; GO:0020037,heme binding; GO:0016688,L-ascorbate peroxidase activity; GO:0046872,metal ion binding; GO:0004601,peroxidase activity; GO:0034599,cellular response to oxidative stress; GO:0042744,hydrogen peroxide catabolic process; GO:0000302,response to reactive oxygen species; GO:0009845,seed germination; GO:0010431,seed maturation; GO:0003674,molecular_function; GO:0005488,bin…	K00434 L-ascorbate peroxidase [EC:1.11.1.11] | (RefSeq) putative L-ascorbate peroxidase 6 (A)	putative L-ascorbate peroxidase 6 isoform X2 [Cinnamomum micranthum f. kanehirae]	APX6_ARATH RecName: Full=Putative L-ascorbate peroxidase 6; Short=AtAPx08; EC=1.11.1.11;	Peroxidase
Cluster-11803.6	3.52	2.49	4.12	3.08	4.79	5.02	0.48	1.14	0.42	1.56	1.42	2.27	9.01	14.01	7.43	GO:0005829,cytosol; GO:0020037,heme binding; GO:0016688,L-ascorbate peroxidase activity; GO:0046872,metal ion binding; GO:0004601,peroxidase activity; GO:0034599,cellular response to oxidative stress; GO:0042744,hydrogen peroxide catabolic process; GO:0000302,response to reactive oxygen species; GO:0009845,seed germination; GO:0010431,seed maturation; GO:0003674,molecular_function; GO:0005488,bin…	K00434 L-ascorbate peroxidase [EC:1.11.1.11] | (RefSeq) L-ascorbate peroxidase-like (A)	heme peroxidase [Macleaya cordata]	APX6_ARATH RecName: Full=Putative L-ascorbate peroxidase 6; Short=AtAPx08; EC=1.11.1.11;	Peroxidase
Cluster-11805.1	1.25	0.12	0.66	1.81	1.61	1.95	1.14	1.45	1.84	1.66	1.03	1.74	0.27	0.13	0.48	GO:0030176,integral component of endoplasmic reticulum membrane; GO:0102343,3-hydroxy-arachidoyl-CoA dehydratase activity; GO:0102344,3-hydroxy-behenoyl-CoA dehydratase activity; GO:0102345,3-hydroxy-lignoceroyl-CoA dehydratase activity; GO:0018812,3-hydroxyacyl-CoA dehydratase activity; GO:0102158,very-long-chain 3-hydroxyacyl-CoA dehydratase activity; GO:0030497,fatty acid elongation; GO:003014…	K10703 very-long-chain (3R)-3-hydroxyacyl-CoA dehydratase [EC:4.2.1.134] | (RefSeq) very-long-chain (3R)-3-hydroxyacyl-CoA dehydratase PASTICCINO 2A (A)	very-long-chain (3R)-3-hydroxyacyl-CoA dehydratase PASTICCINO 2 [Gossypium australe]	HACDA_ORYSJ RecName: Full=Very-long-chain (3R)-3-hydroxyacyl-CoA dehydratase PASTICCINO 2A {ECO:0000305}; EC=4.2.1.134 {ECO:0000250|UniProtKB:Q8VZB2}; AltName: Full=3-hydroxyacyl-CoA dehydratase PASTICCINO 2A; Short=HACD; Short=PAS2A; AltName: Full=Protein tyrosine phosphatase-like protein;	Protein tyrosine phosphatase-like protein, PTPLA
Cluster-11846.0	0	0	0	0	0	0	0	0	0	0	0.72	0	1.79	13.84	2.92	--	--	--	--	--
Cluster-11852.1	0	0	0	0.49	0	0.34	0.17	0.09	0.25	0	0.16	0.71	0	0.2	0	GO:0043531,ADP binding; GO:0050135,NAD(P)+ nucleosidase activity; GO:0003953,NAD+ nucleosidase activity; GO:0061809,NAD+ nucleotidase, cyclic ADP-ribose generating; GO:0006952,defense response; GO:0019677,NAD catabolic process; GO:0043068,positive regulation of programmed cell death; GO:0007165,signal transduction; GO:0000166,nucleotide binding; GO:0003674,molecular_function; GO:0005488,binding; …	K08852 serine/threonine-protein kinase/endoribonuclease IRE1 [EC:2.7.11.1 3.1.26.-] | (RefSeq) protein VARIATION IN COMPOUND TRIGGERED ROOT growth response (A)	hypothetical protein CDL15_Pgr027667 [Punica granatum]	L6_LINUS RecName: Full=Disease resistance protein L6 {ECO:0000305}; AltName: Full=NAD(+) hydrolase L6; EC=3.2.2.6 {ECO:0000269|PubMed:31439792}; AltName: Full=NADP(+) hydrolase L6 {ECO:0000305}; EC=3.2.2.- {ECO:0000269|PubMed:31439792}; Flags: Precursor;	NB-ARC domain
Cluster-11852.2	0.46	3.67	4	0.12	5.97	3.68	0.7	0.75	0.84	1.65	14.94	1.52	0.81	0.92	0.67	GO:0043531,ADP binding; GO:0050135,NAD(P)+ nucleosidase activity; GO:0003953,NAD+ nucleosidase activity; GO:0061809,NAD+ nucleotidase, cyclic ADP-ribose generating; GO:0006952,defense response; GO:0019677,NAD catabolic process; GO:0043068,positive regulation of programmed cell death; GO:0007165,signal transduction; GO:0000166,nucleotide binding; GO:0003674,molecular_function; GO:0005488,binding; …	K08852 serine/threonine-protein kinase/endoribonuclease IRE1 [EC:2.7.11.1 3.1.26.-] | (RefSeq) protein VARIATION IN COMPOUND TRIGGERED ROOT growth response (A)	TMV resistance protein N-like isoform X2 [Syzygium oleosum]	L6_LINUS RecName: Full=Disease resistance protein L6 {ECO:0000305}; AltName: Full=NAD(+) hydrolase L6; EC=3.2.2.6 {ECO:0000269|PubMed:31439792}; AltName: Full=NADP(+) hydrolase L6 {ECO:0000305}; EC=3.2.2.- {ECO:0000269|PubMed:31439792}; Flags: Precursor;	NB-ARC domain
Cluster-11852.5	1.68	0	0.4	0	0.77	0.08	0	0.17	0	0.79	0.38	0.4	0	0	0	GO:0043531,ADP binding; GO:0050135,NAD(P)+ nucleosidase activity; GO:0003953,NAD+ nucleosidase activity; GO:0061809,NAD+ nucleotidase, cyclic ADP-ribose generating; GO:0006952,defense response; GO:0019677,NAD catabolic process; GO:0043068,positive regulation of programmed cell death; GO:0007165,signal transduction; GO:0000166,nucleotide binding; GO:0003674,molecular_function; GO:0005488,binding; …	K08852 serine/threonine-protein kinase/endoribonuclease IRE1 [EC:2.7.11.1 3.1.26.-] | (RefSeq) protein VARIATION IN COMPOUND TRIGGERED ROOT growth response (A)	hypothetical protein CDL15_Pgr027667 [Punica granatum]	L6_LINUS RecName: Full=Disease resistance protein L6 {ECO:0000305}; AltName: Full=NAD(+) hydrolase L6; EC=3.2.2.6 {ECO:0000269|PubMed:31439792}; AltName: Full=NADP(+) hydrolase L6 {ECO:0000305}; EC=3.2.2.- {ECO:0000269|PubMed:31439792}; Flags: Precursor;	NB-ARC domain
Cluster-11852.6	0.12	0.83	0.86	0.7	0.54	0.77	0	0.03	0	0.41	0	0	0	0	0.1	GO:0043531,ADP binding; GO:0050135,NAD(P)+ nucleosidase activity; GO:0003953,NAD+ nucleosidase activity; GO:0061809,NAD+ nucleotidase, cyclic ADP-ribose generating; GO:0006952,defense response; GO:0019677,NAD catabolic process; GO:0043068,positive regulation of programmed cell death; GO:0007165,signal transduction; GO:0000166,nucleotide binding; GO:0003674,molecular_function; GO:0005488,binding; …	K08852 serine/threonine-protein kinase/endoribonuclease IRE1 [EC:2.7.11.1 3.1.26.-] | (RefSeq) protein VARIATION IN COMPOUND TRIGGERED ROOT growth response (A)	hypothetical protein CDL15_Pgr027667 [Punica granatum]	L6_LINUS RecName: Full=Disease resistance protein L6 {ECO:0000305}; AltName: Full=NAD(+) hydrolase L6; EC=3.2.2.6 {ECO:0000269|PubMed:31439792}; AltName: Full=NADP(+) hydrolase L6 {ECO:0000305}; EC=3.2.2.- {ECO:0000269|PubMed:31439792}; Flags: Precursor;	NB-ARC domain
Cluster-11859.2	0.66	0.52	0.21	2	1.34	0.99	0.92	0.67	0.65	0.59	0.26	0.55	0.04	0	0.44	GO:0046872,metal ion binding; GO:0003676,nucleic acid binding; GO:0004523,RNA-DNA hybrid ribonuclease activity; GO:0003674,molecular_function; GO:0005488,binding; GO:0043167,ion binding; GO:0043169,cation binding; GO:0097159,organic cyclic compound binding; GO:1901363,heterocyclic compound binding; GO:0003824,catalytic activity; GO:0004518,nuclease activity; GO:0004519,endonuclease activity; GO:0…	K12667 oligosaccharyltransferase complex subunit delta (ribophorin II) | (RefSeq) dolichyl-diphosphooligosaccharide--protein glycosyltransferase subunit 2 (A)	hypothetical protein F2P56_009704, partial [Juglans regia]	RNHX1_ARATH RecName: Full=Putative ribonuclease H protein At1g65750; EC=3.1.26.4;	--
Cluster-11883.0	1.3	0.98	1.65	0	0.18	0	0	0	0	0	0.2	0	0	0	0	GO:0016811,hydrolase activity, acting on carbon-nitrogen (but not peptide) bonds, in linear amides; GO:0006807,nitrogen compound metabolic process; GO:0003674,molecular_function; GO:0003824,catalytic activity; GO:0016787,hydrolase activity; GO:0016810,hydrolase activity, acting on carbon-nitrogen (but not peptide) bonds; GO:0008150,biological_process; GO:0008152,metabolic process	--	hypothetical protein CFP56_10456 [Quercus suber]	--	--
Cluster-11892.16	2.78	0	1.77	0	2.05	2.44	0	0	0	2.27	2.63	3.64	0	0	0	--	K01209 alpha-L-arabinofuranosidase [EC:3.2.1.55] | (RefSeq) alpha-L-arabinofuranosidase 1-like (A)	uncharacterized protein LOC114301353 [Camellia sinensis]	--	Transposase family tnp2
Cluster-11892.23	4.36	1.03	2.71	0.71	1.33	1.41	0.9	0.16	0.08	1.73	2.4	2.02	0.43	0.97	0.74	--	K16297 serine carboxypeptidase-like clade II [EC:3.4.16.-] | (RefSeq) uncharacterized protein LOC114268941 (A)	uncharacterized protein LOC114295435 [Camellia sinensis]	--	Transposase-associated domain
Cluster-11892.27	0.34	0	0.46	0.76	0.37	1.69	0.83	0	0	0.29	0.22	0.4	0.04	0	0.6	--	K01209 alpha-L-arabinofuranosidase [EC:3.2.1.55] | (RefSeq) alpha-L-arabinofuranosidase 1-like (A)	uncharacterized protein LOC114295435 [Camellia sinensis]	--	Transposase-associated domain
Cluster-11892.29	1.08	0	0.52	4.33	1.04	2.22	1.06	1.7	1.56	1.93	2.13	3.81	0.52	0.98	1	--	K01209 alpha-L-arabinofuranosidase [EC:3.2.1.55] | (RefSeq) alpha-L-arabinofuranosidase 1-like (A)	uncharacterized protein LOC114295435 [Camellia sinensis]	--	Domain of unknown function (DUF4216)
Cluster-11892.34	0.67	0.39	0.49	3.43	3.14	3.51	1.32	1.92	1.28	3.38	1.7	3	1.87	3.43	2.18	--	K01209 alpha-L-arabinofuranosidase [EC:3.2.1.55] | (RefSeq) alpha-L-arabinofuranosidase 1-like (A)	uncharacterized protein LOC114301353 [Camellia sinensis]	--	--
Cluster-11901.1	6.74	9.98	10.88	2.84	0.2	0.11	0	0	0	8.84	9.01	8.12	0	2.15	0	--	--	hypothetical protein HHK36_018270 [Tetracentron sinense]	--	--
Cluster-11907.11	5.74	1.29	2.22	3.27	0	0	3.55	1.23	2.03	0	0	0	0	0	0	GO:0012505,endomembrane system; GO:0019897,extrinsic component of plasma membrane; GO:0005886,plasma membrane; GO:0043531,ADP binding; GO:0005524,ATP binding; GO:0000166,nucleotide binding; GO:0009626,plant-type hypersensitive response; GO:0003674,molecular_function; GO:0005488,binding; GO:0017076,purine nucleotide binding; GO:0030554,adenyl nucleotide binding; GO:0032553,ribonucleotide binding; …	K13457 disease resistance protein RPM1 | (RefSeq) disease resistance protein RPM1 (A)	disease resistance protein RPM1-like protein [Cinnamomum micranthum f. kanehirae]	RPM1_ARATH RecName: Full=Disease resistance protein RPM1 {ECO:0000303|PubMed:7638602}; AltName: Full=Resistance to Pseudomonas syringae protein 3 {ECO:0000303|PubMed:9861059}; AltName: Full=Resistance to Pseudomonas syringae pv. Maculicola protein 1 {ECO:0000303|PubMed:7638602};	NB-ARC domain
Cluster-11907.13	1.37	1.06	1.15	3.59	8.49	10.5	11.49	8.19	9.25	17.46	10.94	16.27	3.31	3.31	3.8	GO:0012505,endomembrane system; GO:0019897,extrinsic component of plasma membrane; GO:0005886,plasma membrane; GO:0043531,ADP binding; GO:0005524,ATP binding; GO:0000166,nucleotide binding; GO:0009626,plant-type hypersensitive response; GO:0003674,molecular_function; GO:0005488,binding; GO:0017076,purine nucleotide binding; GO:0030554,adenyl nucleotide binding; GO:0032553,ribonucleotide binding; …	K13457 disease resistance protein RPM1 | (RefSeq) disease resistance protein RPM1 (A)	disease resistance protein RPM1-like protein [Cinnamomum micranthum f. kanehirae]	RPM1_ARATH RecName: Full=Disease resistance protein RPM1 {ECO:0000303|PubMed:7638602}; AltName: Full=Resistance to Pseudomonas syringae protein 3 {ECO:0000303|PubMed:9861059}; AltName: Full=Resistance to Pseudomonas syringae pv. Maculicola protein 1 {ECO:0000303|PubMed:7638602};	NB-ARC domain
Cluster-11907.14	0	0	0	13.49	11.51	11.56	4.59	6.61	9.29	30.61	30.03	39.18	4.87	3.3	4.87	GO:0012505,endomembrane system; GO:0019897,extrinsic component of plasma membrane; GO:0005886,plasma membrane; GO:0043531,ADP binding; GO:0005524,ATP binding; GO:0000166,nucleotide binding; GO:0009626,plant-type hypersensitive response; GO:0003674,molecular_function; GO:0005488,binding; GO:0017076,purine nucleotide binding; GO:0030554,adenyl nucleotide binding; GO:0032553,ribonucleotide binding; …	K13457 disease resistance protein RPM1 | (RefSeq) disease resistance protein RPM1 (A)	disease resistance protein RPM1-like protein [Cinnamomum micranthum f. kanehirae]	RPM1_ARATH RecName: Full=Disease resistance protein RPM1 {ECO:0000303|PubMed:7638602}; AltName: Full=Resistance to Pseudomonas syringae protein 3 {ECO:0000303|PubMed:9861059}; AltName: Full=Resistance to Pseudomonas syringae pv. Maculicola protein 1 {ECO:0000303|PubMed:7638602};	NB-ARC domain
Cluster-11907.15	0.23	0	0	4.62	5.26	5.47	9.45	9.28	8.89	15.33	11.81	18.12	3.84	3.69	2.54	GO:0012505,endomembrane system; GO:0019897,extrinsic component of plasma membrane; GO:0005886,plasma membrane; GO:0043531,ADP binding; GO:0005524,ATP binding; GO:0000166,nucleotide binding; GO:0009626,plant-type hypersensitive response; GO:0003674,molecular_function; GO:0005488,binding; GO:0017076,purine nucleotide binding; GO:0030554,adenyl nucleotide binding; GO:0032553,ribonucleotide binding; …	K13457 disease resistance protein RPM1 | (RefSeq) disease resistance protein RPM1-like (A)	disease resistance protein RPM1-like protein [Cinnamomum micranthum f. kanehirae]	RPM1_ARATH RecName: Full=Disease resistance protein RPM1 {ECO:0000303|PubMed:7638602}; AltName: Full=Resistance to Pseudomonas syringae protein 3 {ECO:0000303|PubMed:9861059}; AltName: Full=Resistance to Pseudomonas syringae pv. Maculicola protein 1 {ECO:0000303|PubMed:7638602};	NB-ARC domain
Cluster-11907.17	0.84	0	0	1.67	1.26	0.93	0.37	0.72	0.65	4.43	0.95	3.97	0.8	0	1.01	GO:0012505,endomembrane system; GO:0019897,extrinsic component of plasma membrane; GO:0005886,plasma membrane; GO:0043531,ADP binding; GO:0005524,ATP binding; GO:0000166,nucleotide binding; GO:0009626,plant-type hypersensitive response; GO:0003674,molecular_function; GO:0005488,binding; GO:0017076,purine nucleotide binding; GO:0030554,adenyl nucleotide binding; GO:0032553,ribonucleotide binding; …	K13457 disease resistance protein RPM1 | (RefSeq) disease resistance protein RPM1-like (A)	disease resistance protein RPM1-like protein [Cinnamomum micranthum f. kanehirae]	RPM1_ARATH RecName: Full=Disease resistance protein RPM1 {ECO:0000303|PubMed:7638602}; AltName: Full=Resistance to Pseudomonas syringae protein 3 {ECO:0000303|PubMed:9861059}; AltName: Full=Resistance to Pseudomonas syringae pv. Maculicola protein 1 {ECO:0000303|PubMed:7638602};	Leucine rich repeat
Cluster-11907.19	61.74	30.78	42.67	12.91	16.45	11.77	10.19	13.6	18.41	2.76	7.96	7.66	7.56	9.45	9.75	GO:0012505,endomembrane system; GO:0019897,extrinsic component of plasma membrane; GO:0005886,plasma membrane; GO:0043531,ADP binding; GO:0005524,ATP binding; GO:0000166,nucleotide binding; GO:0009626,plant-type hypersensitive response; GO:0003674,molecular_function; GO:0005488,binding; GO:0017076,purine nucleotide binding; GO:0030554,adenyl nucleotide binding; GO:0032553,ribonucleotide binding; …	K13457 disease resistance protein RPM1 | (RefSeq) disease resistance protein RPM1 (A)	disease resistance protein RPM1-like protein [Cinnamomum micranthum f. kanehirae]	RPM1_ARATH RecName: Full=Disease resistance protein RPM1 {ECO:0000303|PubMed:7638602}; AltName: Full=Resistance to Pseudomonas syringae protein 3 {ECO:0000303|PubMed:9861059}; AltName: Full=Resistance to Pseudomonas syringae pv. Maculicola protein 1 {ECO:0000303|PubMed:7638602};	NB-ARC domain
Cluster-11907.6	0	0	0.08	0	0	0	0	0	0	0.71	0	1.56	0	0.21	0	GO:0012505,endomembrane system; GO:0019897,extrinsic component of plasma membrane; GO:0005886,plasma membrane; GO:0043531,ADP binding; GO:0005524,ATP binding; GO:0000166,nucleotide binding; GO:0009626,plant-type hypersensitive response; GO:0003674,molecular_function; GO:0005488,binding; GO:0017076,purine nucleotide binding; GO:0030554,adenyl nucleotide binding; GO:0032553,ribonucleotide binding; …	K13457 disease resistance protein RPM1 | (RefSeq) disease resistance protein RPM1-like (A)	disease resistance protein RPM1-like protein [Cinnamomum micranthum f. kanehirae]	RPM1_ARATH RecName: Full=Disease resistance protein RPM1 {ECO:0000303|PubMed:7638602}; AltName: Full=Resistance to Pseudomonas syringae protein 3 {ECO:0000303|PubMed:9861059}; AltName: Full=Resistance to Pseudomonas syringae pv. Maculicola protein 1 {ECO:0000303|PubMed:7638602};	NB-ARC domain
Cluster-11907.7	0	0	0	12.04	6.71	10.52	18.38	19.2	23.84	23.59	18.63	25.28	2.53	1.39	4.92	GO:0012505,endomembrane system; GO:0019897,extrinsic component of plasma membrane; GO:0005886,plasma membrane; GO:0043531,ADP binding; GO:0005524,ATP binding; GO:0000166,nucleotide binding; GO:0009626,plant-type hypersensitive response; GO:0003674,molecular_function; GO:0005488,binding; GO:0017076,purine nucleotide binding; GO:0030554,adenyl nucleotide binding; GO:0032553,ribonucleotide binding; …	K13457 disease resistance protein RPM1 | (RefSeq) disease resistance protein RPM1 (A)	disease resistance protein RPM1-like protein [Cinnamomum micranthum f. kanehirae]	RPM1_ARATH RecName: Full=Disease resistance protein RPM1 {ECO:0000303|PubMed:7638602}; AltName: Full=Resistance to Pseudomonas syringae protein 3 {ECO:0000303|PubMed:9861059}; AltName: Full=Resistance to Pseudomonas syringae pv. Maculicola protein 1 {ECO:0000303|PubMed:7638602};	NB-ARC domain
Cluster-11907.8	0.88	0.26	1.28	0	0.24	0	0	0	0	0	0	0	0	1.5	0	GO:0012505,endomembrane system; GO:0019897,extrinsic component of plasma membrane; GO:0005886,plasma membrane; GO:0043531,ADP binding; GO:0005524,ATP binding; GO:0000166,nucleotide binding; GO:0009626,plant-type hypersensitive response; GO:0003674,molecular_function; GO:0005488,binding; GO:0017076,purine nucleotide binding; GO:0030554,adenyl nucleotide binding; GO:0032553,ribonucleotide binding; …	K13457 disease resistance protein RPM1 | (RefSeq) disease resistance protein RPM1 (A)	disease resistance protein RPM1-like protein [Cinnamomum micranthum f. kanehirae]	RPM1_ARATH RecName: Full=Disease resistance protein RPM1 {ECO:0000303|PubMed:7638602}; AltName: Full=Resistance to Pseudomonas syringae protein 3 {ECO:0000303|PubMed:9861059}; AltName: Full=Resistance to Pseudomonas syringae pv. Maculicola protein 1 {ECO:0000303|PubMed:7638602};	NB-ARC domain
Cluster-11908.0	0	0	0	0	0.23	0.24	0	0	0	0.71	1.27	2.51	1.78	1.67	0.94	GO:0005737,cytoplasm; GO:0043621,protein self-association; GO:0051082,unfolded protein binding; GO:0051259,protein complex oligomerization; GO:0006457,protein folding; GO:0009408,response to heat; GO:0042542,response to hydrogen peroxide; GO:0009651,response to salt stress; GO:0003674,molecular_function; GO:0005488,binding; GO:0005515,protein binding; GO:0008150,biological_process; GO:0009987,cel…	K13993 HSP20 family protein | (RefSeq) 17.3 kDa class I heat shock protein-like (A)	30 kda heat shock protein [Quercus suber]	HS16C_ORYSJ RecName: Full=16.9 kDa class I heat shock protein 3; AltName: Full=16.9 kDa heat shock protein 3; Short=OsHsp16.9C;	Hsp20/alpha crystallin family
Cluster-11922.0	0.55	0.22	0.89	0	0.8	0.97	0	0	0	0.92	1.69	1.62	2.46	3.18	4	--	--	--	--	--
Cluster-11933.0	0	0.18	0.09	0	0.08	0.26	0	0	0	0.75	1.26	1.29	2.4	1.61	2.9	GO:0048046,apoplast; GO:0004553,hydrolase activity, hydrolyzing O-glycosyl compounds; GO:0030247,polysaccharide binding; GO:0016762,xyloglucan:xyloglucosyl transferase activity; GO:0042546,cell wall biogenesis; GO:0071555,cell wall organization; GO:0010411,xyloglucan metabolic process; GO:0003674,molecular_function; GO:0003824,catalytic activity; GO:0016787,hydrolase activity; GO:0016798,hydrolas…	K08235 xyloglucan:xyloglucosyl transferase [EC:2.4.1.207] | (RefSeq) probable xyloglucan endotransglucosylase/hydrolase protein 7 (A)	putative xyloglucan endotransglucosylase/hydrolase protein 7 [Cinnamomum micranthum f. kanehirae]	XTH7_ARATH RecName: Full=Probable xyloglucan endotransglucosylase/hydrolase protein 7; Short=At-XTH7; Short=XTH-7; EC=2.4.1.207; Flags: Precursor;	Glycosyl hydrolases family 16
Cluster-11933.1	0.24	0.66	0.3	0.96	0.44	0.29	0.12	0.31	1.03	0.05	0.12	0.75	151.73	103.29	129.59	GO:0048046,apoplast; GO:0004553,hydrolase activity, hydrolyzing O-glycosyl compounds; GO:0030247,polysaccharide binding; GO:0016762,xyloglucan:xyloglucosyl transferase activity; GO:0042546,cell wall biogenesis; GO:0071555,cell wall organization; GO:0009414,response to water deprivation; GO:0010411,xyloglucan metabolic process; GO:0003674,molecular_function; GO:0003824,catalytic activity; GO:00167…	K08235 xyloglucan:xyloglucosyl transferase [EC:2.4.1.207] | (RefSeq) probable xyloglucan endotransglucosylase/hydrolase protein 6 (A)	xyloglucan endotransglucosylase/hydrolase [Cinnamomum micranthum f. kanehirae]	XTH6_ARATH RecName: Full=Probable xyloglucan endotransglucosylase/hydrolase protein 6; Short=At-XTH6; Short=XTH-6; EC=2.4.1.207; Flags: Precursor;	Glycosyl hydrolases family 16
Cluster-11954.0	10.12	4.46	0.46	0	1.62	3.08	0	0	0	2.25	0.92	2.26	0	2.51	3.24	--	--	--	--	--
Cluster-11955.106	0	0	0.24	0	0.59	0	1.07	1.47	0	2.85	1.65	0.61	0.4	0	0.9	--	--	--	--	--
Cluster-11955.108	0	0	0.12	3.27	2.32	3.05	0.37	0.26	1.58	1.42	2.61	3	0	0	0.33	--	--	--	--	--
Cluster-11955.116	26.81	4.78	15.71	0	0.19	0.41	0.56	0	0.21	1.47	1.5	2.94	0	0	0.18	--	--	--	--	--
Cluster-11955.118	5.62	1.56	3.42	3.44	5.07	4.4	3.46	1.54	3.09	5.95	5.77	5.43	4.6	10.21	11.82	--	--	--	--	--
Cluster-11955.119	32.08	1.78	18.99	0	1.35	0.59	1.53	0	0	3.98	2.49	4.95	0	0	0.25	--	--	--	--	--
Cluster-11955.120	0	0	0	16.88	13.73	11.37	10.45	7.95	7.3	7.32	6.23	9.08	1.26	0	0.71	--	--	--	--	--
Cluster-11955.20	0.95	0.95	0.19	0	0.86	1.68	0.35	0.66	0.56	0.6	0	0	5.02	4.98	6.51	GO:0016021,integral component of membrane; GO:0005575,cellular_component; GO:0016020,membrane; GO:0031224,intrinsic component of membrane; GO:0110165,cellular anatomical entity	K01530 phospholipid-translocating ATPase [EC:7.6.2.1] | (RefSeq) probable phospholipid-transporting ATPase 5 (A)	hypothetical protein RHGRI_013820 [Rhododendron griersonianum]	--	--
Cluster-11955.35	0.14	0.14	0.15	9.93	12.03	10.5	6.25	5.04	5.62	8.18	5.56	8.13	0.19	0.76	0.17	GO:0016021,integral component of membrane; GO:0005575,cellular_component; GO:0016020,membrane; GO:0031224,intrinsic component of membrane; GO:0110165,cellular anatomical entity	--	Potassium channel subfamily K member 10 [Cinnamomum micranthum f. kanehirae]	--	--
Cluster-11955.40	0	0	0	0	0	0	0.6	0	0	0	0	0	0.83	2.71	0.64	--	--	--	--	--
Cluster-11955.44	1.48	0	0.1	0	0.58	0.91	0.29	0.88	0.77	0.74	0.54	0.06	0	0	0.03	--	--	--	--	--
Cluster-11955.45	0.28	0.04	0.46	2.14	1.91	2.44	1.88	2.13	1.62	2.87	1.27	3.17	0.41	0.97	1.42	--	--	--	--	--
Cluster-11955.46	0	0	0	6.21	4.29	4.31	2.7	1.28	1.33	3.7	1.66	8.37	0.35	0	0	--	--	--	--	--
Cluster-11955.48	0.83	1.66	0.79	3.5	2.08	1.29	0.97	1.58	2.18	4.82	2.5	4.24	0.99	0.74	2.77	--	--	--	--	--
Cluster-11955.5	2.52	0.24	0.98	0	0.55	1.3	1.37	0.7	0.59	4.5	6.53	5.2	0.7	0.76	0.83	--	--	--	--	--
Cluster-11955.50	0.91	0	0	22.47	25.1	20.79	10.02	8.92	10.42	14	7.23	7.81	0	0	0	--	--	--	--	--
Cluster-11955.51	3.7	0.64	2.09	14.29	5.93	10.1	6.26	8.09	11.89	9.6	2.75	12.57	1.73	2.51	2.08	--	--	--	--	--
Cluster-11955.52	0.59	0	0.13	1.46	0.76	1.74	0.26	0.16	0.09	0.79	0.81	0.83	0.51	0.24	1.55	GO:0016021,integral component of membrane; GO:0005575,cellular_component; GO:0016020,membrane; GO:0031224,intrinsic component of membrane; GO:0110165,cellular anatomical entity	--	ankyrin repeat-containing protein ITN1-like protein [Cinnamomum micranthum f. kanehirae]	--	Leucine-rich repeats of kinetochore protein Cenp-F/LEK1
Cluster-11955.57	9.29	9.01	9.96	7.43	14.89	9.81	5.24	9.18	8.99	22.09	15.95	14.94	15.42	25.09	20.94	--	--	--	--	--
Cluster-11955.58	2.18	1.07	1.47	6.27	4.44	4.9	8.12	4.35	4.24	3.31	2.94	3.24	2.21	3.79	3.42	--	--	--	--	--
Cluster-11955.70	7.66	3.76	6.14	14.37	11.68	18.7	13.28	15.94	17.31	10.86	16.74	22.61	11.49	12.33	13.3	--	--	--	--	--
Cluster-11955.72	10.15	3.08	4.26	20.18	11.54	10.14	20.56	21.33	20.75	16.81	12.95	25	12.64	13.6	19.26	--	--	--	--	--
Cluster-11955.8	43.39	3.69	17.22	0	0.12	0	0	0	0.64	1.73	5.12	2.36	0	0	0.34	GO:0003676,nucleic acid binding; GO:0008270,zinc ion binding; GO:0016567,protein ubiquitination; GO:0003674,molecular_function; GO:0005488,binding; GO:0097159,organic cyclic compound binding; GO:1901363,heterocyclic compound binding; GO:0043167,ion binding; GO:0043169,cation binding; GO:0046872,metal ion binding; GO:0046914,transition metal ion binding; GO:0006464,cellular protein modification pr…	K03046 DNA-directed RNA polymerase subunit beta' [EC:2.7.7.6] | (RefSeq) DNA-directed RNA polymerase subunit beta'-like (A)	hypothetical protein RHGRI_021972 [Rhododendron griersonianum]	--	gag-polypeptide of LTR copia-type
Cluster-11955.86	2.39	1	1.52	2.54	2.32	3.39	1.4	1.52	1.67	3.43	2.59	5.48	0.54	0.46	0.32	GO:0003676,nucleic acid binding; GO:0008270,zinc ion binding; GO:0003674,molecular_function; GO:0005488,binding; GO:0097159,organic cyclic compound binding; GO:1901363,heterocyclic compound binding; GO:0043167,ion binding; GO:0043169,cation binding; GO:0046872,metal ion binding; GO:0046914,transition metal ion binding	K03046 DNA-directed RNA polymerase subunit beta' [EC:2.7.7.6] | (RefSeq) DNA-directed RNA polymerase subunit beta'-like (A)	uncharacterized protein LOC114824483 [Malus domestica]	--	gag-polypeptide of LTR copia-type
Cluster-11955.87	3.72	0.38	2.29	3.34	1.8	1.35	1.05	0.4	2.21	4.02	3.76	6.76	0.4	0.7	1.35	GO:0003676,nucleic acid binding; GO:0008270,zinc ion binding; GO:0003674,molecular_function; GO:0005488,binding; GO:0097159,organic cyclic compound binding; GO:1901363,heterocyclic compound binding; GO:0043167,ion binding; GO:0043169,cation binding; GO:0046872,metal ion binding; GO:0046914,transition metal ion binding	K13457 disease resistance protein RPM1 | (RefSeq) disease resistance protein RPM1-like (A)	hypothetical protein CK203_021656 [Vitis vinifera]	--	Flagella accessory protein C (FlaC)
Cluster-11955.88	8.96	1.54	6.82	0	0	0	0.27	0	0	1.51	1.42	2.58	0	0	0	GO:0003676,nucleic acid binding; GO:0008270,zinc ion binding; GO:0003674,molecular_function; GO:0005488,binding; GO:0097159,organic cyclic compound binding; GO:1901363,heterocyclic compound binding; GO:0043167,ion binding; GO:0043169,cation binding; GO:0046872,metal ion binding; GO:0046914,transition metal ion binding	K01426 amidase [EC:3.5.1.4] | (RefSeq) putative amidase C869.01 (A)	hypothetical protein CK203_021656 [Vitis vinifera]	--	gag-polypeptide of LTR copia-type
Cluster-11955.9	5.2	1.97	1.85	0.53	0.48	1.34	0.9	0.54	1.07	1.69	1.4	5.25	0.13	1.2	0.34	--	--	--	--	--
Cluster-11955.90	1.69	0.42	0.94	31.72	23.01	23.12	8.07	9.08	12.11	9.98	7.59	11.75	0.14	0	0.87	GO:0003676,nucleic acid binding; GO:0008270,zinc ion binding; GO:0003674,molecular_function; GO:0005488,binding; GO:0097159,organic cyclic compound binding; GO:1901363,heterocyclic compound binding; GO:0043167,ion binding; GO:0043169,cation binding; GO:0046872,metal ion binding; GO:0046914,transition metal ion binding	K13457 disease resistance protein RPM1 | (RefSeq) disease resistance protein RPM1-like (A)	hypothetical protein CK203_021656 [Vitis vinifera]	--	gag-polypeptide of LTR copia-type
Cluster-11955.91	5.75	1.32	1.03	0	1.78	1.98	1.11	2.82	2.2	6.04	4.54	10.06	0	1.1	0.28	--	K03046 DNA-directed RNA polymerase subunit beta' [EC:2.7.7.6] | (RefSeq) DNA-directed RNA polymerase subunit beta'-like (A)	uncharacterized protein LOC111393100 [Olea europaea var. sylvestris]	--	--
Cluster-11955.92	5.32	0	5.35	22.78	15.6	22.04	8.72	10.67	7.63	8.84	13.26	12.56	0.74	2.7	0	GO:0016021,integral component of membrane; GO:0005575,cellular_component; GO:0016020,membrane; GO:0031224,intrinsic component of membrane; GO:0110165,cellular anatomical entity	--	ankyrin repeat-containing protein ITN1-like protein [Cinnamomum micranthum f. kanehirae]	--	--
Cluster-11955.95	98.3	2.33	58.6	0.96	0.63	1.04	0.41	0.22	0.63	1.6	2.81	2.07	0	0	0.11	GO:0016021,integral component of membrane; GO:0005575,cellular_component; GO:0016020,membrane; GO:0031224,intrinsic component of membrane; GO:0110165,cellular anatomical entity	--	ankyrin repeat-containing protein ITN1-like protein [Cinnamomum micranthum f. kanehirae]	--	CENP-Q, a CENPA-CAD centromere complex subunit
Cluster-12005.6	1.98	0.97	4.67	20.22	14.09	9.64	3.54	4.67	6.17	9.71	8.46	11.52	0.96	0	2.74	--	--	--	--	--
Cluster-12015.0	0	0	0	0.9	0	0	0	0	0	0.24	0.3	0.22	17.93	2.47	9.67	GO:0005634,nucleus; GO:0043565,sequence-specific DNA binding; GO:0010150,leaf senescence; GO:0031155,regulation of reproductive fruiting body development; GO:0006355,regulation of transcription, DNA-templated; GO:0003674,molecular_function; GO:0003676,nucleic acid binding; GO:0003677,DNA binding; GO:0005488,binding; GO:0097159,organic cyclic compound binding; GO:1901363,heterocyclic compound bind…	--	NAC transcription factor 29-like protein [Cinnamomum micranthum f. kanehirae]	NAP1_SOLLC RecName: Full=NAC domain-containing protein 1 {ECO:0000303|PubMed:29760199}; Short=SlNAP1 {ECO:0000303|PubMed:29760199};	--
Cluster-12015.1	0	0	0.04	0.29	0	0	0	0	0	0	0	0	0.56	1.88	0.92	GO:0003677,DNA binding; GO:0006355,regulation of transcription, DNA-templated; GO:0003674,molecular_function; GO:0003676,nucleic acid binding; GO:0005488,binding; GO:0097159,organic cyclic compound binding; GO:1901363,heterocyclic compound binding; GO:0006139,nucleobase-containing compound metabolic process; GO:0006351,transcription, DNA-templated; GO:0006725,cellular aromatic compound metabolic …	--	NAC transcription factor 29-like protein [Cinnamomum micranthum f. kanehirae]	--	--
Cluster-12029.0	0	0	0	0.75	0	0	0	0	0	0	0	0	0.9	0.8	0.94	GO:0016021,integral component of membrane; GO:0005575,cellular_component; GO:0016020,membrane; GO:0031224,intrinsic component of membrane; GO:0110165,cellular anatomical entity	--	cell number regulator 6 [Cinnamomum micranthum f. kanehirae]	CNR6_MAIZE RecName: Full=Cell number regulator 6; AltName: Full=ZmCNR06;	--
Cluster-12029.1	4.66	2.57	2.66	0	3.54	3.17	1.09	1.08	1.79	2.41	3.48	3.09	0.6	0.97	1.2	GO:0016021,integral component of membrane; GO:0005575,cellular_component; GO:0016020,membrane; GO:0031224,intrinsic component of membrane; GO:0110165,cellular anatomical entity	--	cell number regulator 6 [Cinnamomum micranthum f. kanehirae]	CNR6_MAIZE RecName: Full=Cell number regulator 6; AltName: Full=ZmCNR06;	--
Cluster-12029.2	54.62	88.62	65.1	38.62	58.08	46.44	49.42	47.88	47.79	65.19	62.83	61.23	98.01	78.35	68.88	GO:0016021,integral component of membrane; GO:0005575,cellular_component; GO:0016020,membrane; GO:0031224,intrinsic component of membrane; GO:0110165,cellular anatomical entity	--	cell number regulator 6 [Cinnamomum micranthum f. kanehirae]	CNR6_MAIZE RecName: Full=Cell number regulator 6; AltName: Full=ZmCNR06;	Domain of unknown function DUF123
Cluster-12029.4	0	0	0	6.57	6.43	12.42	16.17	16.87	13.88	0	0	0	0	0	0	GO:0016021,integral component of membrane; GO:0005575,cellular_component; GO:0016020,membrane; GO:0031224,intrinsic component of membrane; GO:0110165,cellular anatomical entity	--	cell number regulator 6 [Cinnamomum micranthum f. kanehirae]	CNR6_MAIZE RecName: Full=Cell number regulator 6; AltName: Full=ZmCNR06;	Domain of unknown function DUF123
Cluster-12051.1	0	0	0	0	0	0	1.72	1.83	2.62	0	0	0	0	0	0	GO:0016021,integral component of membrane; GO:0003964,RNA-directed DNA polymerase activity; GO:0003674,molecular_function; GO:0003824,catalytic activity; GO:0016740,transferase activity; GO:0016772,transferase activity, transferring phosphorus-containing groups; GO:0016779,nucleotidyltransferase activity; GO:0034061,DNA polymerase activity; GO:0140097,catalytic activity, acting on DNA; GO:0005575…	K12879 THO complex subunit 2 | (RefSeq) THO complex subunit 2-like (A)	Reverse transcriptase zinc-binding domain-containing protein [Cinnamomum micranthum f. kanehirae]	--	--
Cluster-12051.2	4.77	0.97	2.44	3.29	2.98	2.68	0	0	0	3	2.64	3.69	1.28	1.73	1.44	GO:0016021,integral component of membrane; GO:0003964,RNA-directed DNA polymerase activity; GO:0003674,molecular_function; GO:0003824,catalytic activity; GO:0016740,transferase activity; GO:0016772,transferase activity, transferring phosphorus-containing groups; GO:0016779,nucleotidyltransferase activity; GO:0034061,DNA polymerase activity; GO:0140097,catalytic activity, acting on DNA; GO:0005575…	K11838 ubiquitin carboxyl-terminal hydrolase 7 [EC:3.4.19.12] | (RefSeq) ubiquitin carboxyl-terminal hydrolase 12-like (A)	Reverse transcriptase zinc-binding domain-containing protein [Cinnamomum micranthum f. kanehirae]	--	--
Cluster-12051.3	6.31	2.14	1.22	3.01	2.82	1.66	0.18	0.77	1.24	3.8	1.4	3.99	0.72	0.93	0.85	--	--	--	--	--
Cluster-12051.4	7.15	0.91	3.92	3.19	3.27	2.94	1.15	1.74	1.88	4.52	3.5	3.63	0.65	1.96	1.81	--	--	--	--	--
Cluster-12061.0	0	0.25	0.26	0	0.28	0.12	0	0	0	0.05	0.13	0.12	1.92	3.57	3.21	--	--	--	--	--
Cluster-12063.2	16.83	23.29	22.16	0	0.22	0	0	0.03	0	2.22	1.76	2.01	0	0	0.19	GO:0016021,integral component of membrane; GO:0005575,cellular_component; GO:0016020,membrane; GO:0031224,intrinsic component of membrane; GO:0110165,cellular anatomical entity	K21435 ankyrin repeat domain-containing protein 6 | (RefSeq) espin (A)	ankyrin repeat-containing protein BDA1-like protein [Cinnamomum micranthum f. kanehirae]	--	Ankyrin repeats (3 copies)
Cluster-12063.3	2.46	2.82	2.92	0.19	0.7	0.22	0.27	0.71	0.16	0.87	0	1.07	1.5	2.33	3.85	GO:0016021,integral component of membrane; GO:0005575,cellular_component; GO:0016020,membrane; GO:0031224,intrinsic component of membrane; GO:0110165,cellular anatomical entity	K21435 ankyrin repeat domain-containing protein 6 | (RefSeq) ankyrin repeat and SAM domain-containing protein 1A-like isoform X1 (A)	ankyrin repeat-containing protein BDA1-like protein [Cinnamomum micranthum f. kanehirae]	--	Ankyrin repeats (3 copies)
Cluster-12080.0	8.17	5.01	5.63	0.67	3.62	4.34	0	0	0	0.88	2.21	0.37	0	0	0	GO:0008083,growth factor activity; GO:0003674,molecular_function; GO:0005102,signaling receptor binding; GO:0005488,binding; GO:0005515,protein binding; GO:0030545,receptor regulator activity; GO:0030546,signaling receptor activator activity; GO:0048018,receptor ligand activity; GO:0098772,molecular function regulator	--	hypothetical protein CKAN_00390900 [Cinnamomum micranthum f. kanehirae]	--	--
Cluster-12098.15	4.44	1.48	2.46	11.27	5.73	5.3	1.91	1.98	3.88	3.32	2.75	4.52	2.4	0.53	1.72	--	--	hypothetical protein RHMOL_Rhmol04G0315500 [Rhododendron molle]	--	Domain of unknown function (DUF4216)
Cluster-12098.7	44.43	1.8	7.18	88.67	20.38	44.94	6.14	8.38	11.86	23.11	38.29	10.58	2.88	0.85	5.72	--	K01209 alpha-L-arabinofuranosidase [EC:3.2.1.55] | (RefSeq) alpha-L-arabinofuranosidase 1-like (A)	uncharacterized protein LOC114295435 [Camellia sinensis]	--	Domain of unknown function (DUF4218)
Cluster-12110.0	0	0	0	0	0	0	0.87	0.8	1.72	0.41	0.71	0	28.62	33.39	31.98	GO:0016021,integral component of membrane; GO:0016301,kinase activity; GO:0016310,phosphorylation; GO:0003674,molecular_function; GO:0003824,catalytic activity; GO:0016740,transferase activity; GO:0016772,transferase activity, transferring phosphorus-containing groups; GO:0006793,phosphorus metabolic process; GO:0006796,phosphate-containing compound metabolic process; GO:0008150,biological_proces…	--	putative leucine-rich repeat receptor-like protein kinase isoform X2 [Cinnamomum micranthum f. kanehirae]	--	Leucine rich repeat
Cluster-12110.1	13.15	1.9	6.31	42.7	29.15	30.65	28.78	32.63	37.93	23.92	20.61	26.06	144.64	91.46	228.02	GO:0016021,integral component of membrane; GO:0005886,plasma membrane; GO:0005575,cellular_component; GO:0016020,membrane; GO:0031224,intrinsic component of membrane; GO:0110165,cellular anatomical entity; GO:0071944,cell periphery	K17550 protein phosphatase 1 regulatory subunit 7 | (RefSeq) probable LRR receptor-like serine/threonine-protein kinase At2g24230 (A)	putative LRR receptor-like serine/threonine-protein kinase isoform X5 [Cinnamomum micranthum f. kanehirae]	RLP21_ARATH RecName: Full=Receptor like protein 21 {ECO:0000303|PubMed:18434605}; Short=AtRLP21 {ECO:0000303|PubMed:18434605}; Flags: Precursor;	Leucine rich repeat
Cluster-12110.2	0.38	0	0.18	4.51	5.48	7.27	10.28	5.83	12	8.68	4.14	11.46	6.51	0.43	12.42	GO:0016021,integral component of membrane; GO:0005886,plasma membrane; GO:0042742,defense response to bacterium; GO:0045087,innate immune response; GO:0006950,response to stress; GO:0006952,defense response; GO:0008150,biological_process; GO:0009605,response to external stimulus; GO:0009607,response to biotic stimulus; GO:0009617,response to bacterium; GO:0043207,response to external biotic stimu…	--	putative leucine-rich repeat receptor-like protein kinase isoform X2 [Cinnamomum micranthum f. kanehirae]	RLP1_ARATH RecName: Full=Receptor-like protein 1 {ECO:0000303|PubMed:18434605}; Short=AtRLP1 {ECO:0000303|PubMed:18434605}; AltName: Full=Receptor of eMax {ECO:0000303|PubMed:23898033}; Flags: Precursor;	Leucine rich repeat
Cluster-12110.4	0	0	0	0	0	0	0.74	0.43	0.64	0	0	0	0	3.44	2.76	GO:0016021,integral component of membrane; GO:0005886,plasma membrane; GO:0042742,defense response to bacterium; GO:0045087,innate immune response; GO:0006950,response to stress; GO:0006952,defense response; GO:0008150,biological_process; GO:0009605,response to external stimulus; GO:0009607,response to biotic stimulus; GO:0009617,response to bacterium; GO:0043207,response to external biotic stimu…	--	putative leucine-rich repeat receptor-like protein kinase isoform X2 [Cinnamomum micranthum f. kanehirae]	RLP1_ARATH RecName: Full=Receptor-like protein 1 {ECO:0000303|PubMed:18434605}; Short=AtRLP1 {ECO:0000303|PubMed:18434605}; AltName: Full=Receptor of eMax {ECO:0000303|PubMed:23898033}; Flags: Precursor;	Leucine rich repeat
Cluster-12110.5	1.57	2.12	4.73	0.55	0.31	0.7	0.97	0	0	0	0.36	0	1.92	0	0	GO:0016021,integral component of membrane; GO:0005886,plasma membrane; GO:0042742,defense response to bacterium; GO:0045087,innate immune response; GO:0006950,response to stress; GO:0006952,defense response; GO:0008150,biological_process; GO:0009605,response to external stimulus; GO:0009607,response to biotic stimulus; GO:0009617,response to bacterium; GO:0043207,response to external biotic stimu…	--	putative leucine-rich repeat receptor-like protein kinase isoform X2 [Cinnamomum micranthum f. kanehirae]	RLP1_ARATH RecName: Full=Receptor-like protein 1 {ECO:0000303|PubMed:18434605}; Short=AtRLP1 {ECO:0000303|PubMed:18434605}; AltName: Full=Receptor of eMax {ECO:0000303|PubMed:23898033}; Flags: Precursor;	Leucine rich repeat
Cluster-12110.7	23.92	7.86	16.12	1.53	2.28	1.84	0	0.51	0.44	0.33	0.09	0.64	22	30.85	33.86	GO:0016021,integral component of membrane; GO:0016301,kinase activity; GO:0016310,phosphorylation; GO:0003674,molecular_function; GO:0003824,catalytic activity; GO:0016740,transferase activity; GO:0016772,transferase activity, transferring phosphorus-containing groups; GO:0006793,phosphorus metabolic process; GO:0006796,phosphate-containing compound metabolic process; GO:0008150,biological_proces…	--	putative leucine-rich repeat receptor-like protein kinase isoform X2 [Cinnamomum micranthum f. kanehirae]	--	Leucine rich repeat
Cluster-12110.8	15.43	3.13	18.8	0	4.19	1.65	0.27	0	5.25	0	0	0	44.18	35.31	50.56	GO:0016301,kinase activity; GO:0016310,phosphorylation; GO:0003674,molecular_function; GO:0003824,catalytic activity; GO:0016740,transferase activity; GO:0016772,transferase activity, transferring phosphorus-containing groups; GO:0006793,phosphorus metabolic process; GO:0006796,phosphate-containing compound metabolic process; GO:0008150,biological_process; GO:0008152,metabolic process; GO:0009987…	--	LRR receptor-like serine/threonine-protein kinase GSO1 isoform X2 [Cinnamomum micranthum f. kanehirae]	--	--
Cluster-12110.9	137.62	7.36	65.01	2.2	3	3.1	3.75	4.23	5.68	1	1.31	2.07	94.89	126.63	146.65	GO:0016021,integral component of membrane; GO:0005886,plasma membrane; GO:0005575,cellular_component; GO:0016020,membrane; GO:0031224,intrinsic component of membrane; GO:0110165,cellular anatomical entity; GO:0071944,cell periphery	K17550 protein phosphatase 1 regulatory subunit 7 | (RefSeq) leucine-rich repeat receptor-like serine/threonine-protein kinase BAM2 (A)	putative leucine-rich repeat receptor-like protein kinase isoform X2 [Cinnamomum micranthum f. kanehirae]	RLP45_ARATH RecName: Full=Receptor-like protein 45 {ECO:0000303|PubMed:18434605}; Short=AtRLP45 {ECO:0000303|PubMed:18434605}; Flags: Precursor;	Leucine rich repeat
Cluster-12134.0	2.09	1.21	1.28	0	0.17	0.06	0	0	0	0.11	0	0	0	0	0	GO:0009507,chloroplast; GO:0016020,membrane; GO:0008812,choline dehydrogenase activity; GO:0050660,flavin adenine dinucleotide binding; GO:0016829,lyase activity; GO:0016491,oxidoreductase activity; GO:0019285,glycine betaine biosynthetic process from choline; GO:0003674,molecular_function; GO:0003824,catalytic activity; GO:0016614,oxidoreductase activity, acting on CH-OH group of donors; GO:0000…	K00108 choline dehydrogenase [EC:1.1.99.1] | (RefSeq) uncharacterized protein LOC112029920 (A)	uncharacterized protein LOC112029188 [Quercus suber]	FAP_CHLRE RecName: Full=Fatty acid photodecarboxylase, chloroplastic {ECO:0000303|PubMed:28860382}; Short=CrFAP {ECO:0000303|PubMed:28860382}; EC=4.1.1.106 {ECO:0000269|PubMed:28860382}; Flags: Precursor;	GMC oxidoreductase
Cluster-12156.0	0.62	2.2	0.96	0.9	1.14	1.17	1.96	2.55	1.81	3.11	2.94	2.98	22.09	12.6	14.51	GO:0016021,integral component of membrane; GO:0061630,ubiquitin protein ligase activity; GO:0008270,zinc ion binding; GO:0009742,brassinosteroid mediated signaling pathway; GO:0016567,protein ubiquitination; GO:1901371,regulation of leaf morphogenesis; GO:1905421,regulation of plant organ morphogenesis; GO:0009741,response to brassinosteroid; GO:0010200,response to chitin; GO:0003674,molecular_fu…	K16281 RING-H2 zinc finger protein RHA1 | (Kazusa) Lj4g3v2974810.1; - (A)	E3 ubiquitin-protein ligase RHA1B [Cinnamomum micranthum f. kanehirae]	BRH1_ARATH RecName: Full=Brassinosteroid-responsive RING protein 1 {ECO:0000303|PubMed:12012249};	Ring finger domain
Cluster-12170.2	0	0	0	0	0.25	0	0	0	0	2.27	2.59	2.56	0	0	0	GO:0006952,defense response; GO:0006950,response to stress; GO:0008150,biological_process; GO:0050896,response to stimulus	--	putative disease resistance protein RGA3 [Cinnamomum micranthum f. kanehirae]	--	--
Cluster-12170.6	0	0	0.12	6.33	4.77	5.3	0	0	0	3.29	1.22	2.93	0	0	0	GO:0009507,chloroplast; GO:0043531,ADP binding; GO:0006952,defense response; GO:0051707,response to other organism; GO:0000166,nucleotide binding; GO:0003674,molecular_function; GO:0005488,binding; GO:0017076,purine nucleotide binding; GO:0030554,adenyl nucleotide binding; GO:0032553,ribonucleotide binding; GO:0032555,purine ribonucleotide binding; GO:0032559,adenyl ribonucleotide binding; GO:003…	--	putative disease resistance protein RGA3 [Cinnamomum micranthum f. kanehirae]	--	--
Cluster-12177.2	0.77	0.53	0.88	2.43	2.55	2.04	0.31	0.22	0.16	2.33	1.58	3.05	0	0.15	0	--	--	--	--	--
Cluster-12243.2	0.57	0.39	0.34	0.8	0.88	0.64	0.19	0	0.1	0.33	0.62	0.35	0.39	2.32	0.96	GO:0047776,citramalate lyase activity; GO:0000287,magnesium ion binding; GO:0030603,oxaloacetase activity; GO:0042803,protein homodimerization activity; GO:0016740,transferase activity; GO:0006107,oxaloacetate metabolic process; GO:0003674,molecular_function; GO:0003824,catalytic activity; GO:0016829,lyase activity; GO:0016830,carbon-carbon lyase activity; GO:0016833,oxo-acid-lyase activity; GO:0…	K01637 isocitrate lyase [EC:4.1.3.1] | (RefSeq) isocitrate lyase (A)	2,3-dimethylmalate lyase [Cinnamomum micranthum f. kanehirae]	PDP_DIACA RecName: Full=Petal death protein {ECO:0000303|PubMed:16342929}; EC=3.7.1.1 {ECO:0000269|PubMed:16342929}; AltName: Full=(R)-2-methylmalate lyase {ECO:0000305|PubMed:16342929}; Short=D-citramalate lyase {ECO:0000305}; EC=4.1.3.- {ECO:0000269|PubMed:16342929}; AltName: Full=Oxalacetic hydrolase {ECO:0000305}; AltName: Full=PSR132 {ECO:0000303|PubMed:8393719}; Flags: Precursor;	Phosphoenolpyruvate phosphomutase
Cluster-12243.3	3.24	5.18	5.91	13.69	9.57	12.25	13.03	12.31	12.72	7.93	11.58	9.4	12.14	8.4	8.36	GO:0047776,citramalate lyase activity; GO:0000287,magnesium ion binding; GO:0030603,oxaloacetase activity; GO:0042803,protein homodimerization activity; GO:0016740,transferase activity; GO:0006107,oxaloacetate metabolic process; GO:0003674,molecular_function; GO:0003824,catalytic activity; GO:0016829,lyase activity; GO:0016830,carbon-carbon lyase activity; GO:0016833,oxo-acid-lyase activity; GO:0…	K01637 isocitrate lyase [EC:4.1.3.1] | (RefSeq) isocitrate lyase (A)	2,3-dimethylmalate lyase [Cinnamomum micranthum f. kanehirae]	PDP_DIACA RecName: Full=Petal death protein {ECO:0000303|PubMed:16342929}; EC=3.7.1.1 {ECO:0000269|PubMed:16342929}; AltName: Full=(R)-2-methylmalate lyase {ECO:0000305|PubMed:16342929}; Short=D-citramalate lyase {ECO:0000305}; EC=4.1.3.- {ECO:0000269|PubMed:16342929}; AltName: Full=Oxalacetic hydrolase {ECO:0000305}; AltName: Full=PSR132 {ECO:0000303|PubMed:8393719}; Flags: Precursor;	Phosphoenolpyruvate phosphomutase
Cluster-12243.5	2.4	0.1	1.26	0.42	0	0	0	0.24	0.48	0	0	0	0.63	0	0.59	GO:0047776,citramalate lyase activity; GO:0000287,magnesium ion binding; GO:0030603,oxaloacetase activity; GO:0042803,protein homodimerization activity; GO:0016740,transferase activity; GO:0006107,oxaloacetate metabolic process; GO:0003674,molecular_function; GO:0003824,catalytic activity; GO:0016829,lyase activity; GO:0016830,carbon-carbon lyase activity; GO:0016833,oxo-acid-lyase activity; GO:0…	K01637 isocitrate lyase [EC:4.1.3.1] | (RefSeq) isocitrate lyase (A)	2,3-dimethylmalate lyase [Cinnamomum micranthum f. kanehirae]	PDP_DIACA RecName: Full=Petal death protein {ECO:0000303|PubMed:16342929}; EC=3.7.1.1 {ECO:0000269|PubMed:16342929}; AltName: Full=(R)-2-methylmalate lyase {ECO:0000305|PubMed:16342929}; Short=D-citramalate lyase {ECO:0000305}; EC=4.1.3.- {ECO:0000269|PubMed:16342929}; AltName: Full=Oxalacetic hydrolase {ECO:0000305}; AltName: Full=PSR132 {ECO:0000303|PubMed:8393719}; Flags: Precursor;	Phosphoenolpyruvate phosphomutase
Cluster-12261.12	0	0	11.46	9.4	8.35	6.9	12.99	16.08	15.26	1.47	7.21	7.11	25.55	30.67	27.71	--	--	--	--	--
Cluster-12261.14	4.69	3.41	2.84	8.2	5.85	4.7	7.21	6.1	5.92	5.64	3.78	3.62	6.31	19.31	11.42	--	--	--	--	--
Cluster-12261.15	7.17	0.28	3.97	14.54	10.55	8.72	12.38	18.26	22.3	4.92	2.64	3.69	2.37	0.45	2.72	GO:0003676,nucleic acid binding; GO:0008270,zinc ion binding; GO:0003674,molecular_function; GO:0005488,binding; GO:0097159,organic cyclic compound binding; GO:1901363,heterocyclic compound binding; GO:0043167,ion binding; GO:0043169,cation binding; GO:0046872,metal ion binding; GO:0046914,transition metal ion binding	K02111 F-type H+/Na+-transporting ATPase subunit alpha [EC:7.1.2.2 7.2.2.1] | (RefSeq) LOW QUALITY PROTEIN: uncharacterized protein LOC114822316 (A)	uncharacterized protein LOC126665456 [Mercurialis annua]	--	--
Cluster-12261.18	13.33	6.25	8.56	27.23	17.28	16.86	20.89	16.51	19.66	8.72	9.75	12.07	32.56	40.64	43.44	--	--	--	--	--
Cluster-12261.5	2.5	0.64	1.3	3.04	1	2.4	0.36	0.96	0.94	1.07	1.06	1.63	0.13	0.49	1.62	GO:0016021,integral component of membrane; GO:0016787,hydrolase activity; GO:0006506,GPI anchor biosynthetic process; GO:0003674,molecular_function; GO:0003824,catalytic activity; GO:0006464,cellular protein modification process; GO:0006497,protein lipidation; GO:0006505,GPI anchor metabolic process; GO:0006629,lipid metabolic process; GO:0006643,membrane lipid metabolic process; GO:0006644,phosp…	K23362 ethanolamine phosphate phosphodiesterase [EC:3.1.-.-] | (RefSeq) metallophosphoesterase 1-like (A)	metallophosphoesterase 1-like protein isoform X1 [Cinnamomum micranthum f. kanehirae]	--	--
Cluster-12261.9	22.87	0.86	1.47	3.38	5	6.15	0.9	1.68	9.03	3.63	1.73	2.44	0.61	0.71	0.67	GO:0009504,cell plate; GO:0005737,cytoplasm; GO:0005829,cytosol; GO:0043231,intracellular membrane-bounded organelle; GO:0005886,plasma membrane; GO:0031982,vesicle; GO:0030276,clathrin binding; GO:0072318,clathrin coat disassembly; GO:0072583,clathrin-dependent endocytosis; GO:1900186,negative regulation of clathrin-dependent endocytosis; GO:0045806,negative regulation of endocytosis; GO:0045926…	K23362 ethanolamine phosphate phosphodiesterase [EC:3.1.-.-] | (RefSeq) metallophosphoesterase 1-like (A)	auxilin-related protein 2-like protein [Cinnamomum micranthum f. kanehirae]	AUXI2_ARATH RecName: Full=Auxilin-related protein 2;	Calcineurin-like phosphoesterase
Cluster-12314.0	0.1	0	0	0	0	0	0	0	0	2.46	2.57	3.94	0	0	0	--	--	--	--	--
Cluster-12358.0	0	0	0	0	0	0.09	0	0	0	3.08	1.86	2.15	0	0	0	--	--	--	--	PD-(D/E)XK nuclease family transposase
Cluster-12420.0	2.1	1.78	2.9	0	0.31	0.17	0	0	0	0.22	0.17	0.08	0	0	0	GO:0003723,RNA binding; GO:0003743,translation initiation factor activity; GO:0003674,molecular_function; GO:0003676,nucleic acid binding; GO:0005488,binding; GO:0097159,organic cyclic compound binding; GO:1901363,heterocyclic compound binding; GO:0008135,translation factor activity, RNA binding; GO:0045182,translation regulator activity; GO:0090079,translation regulator activity, nucleic acid bi…	K03113 translation initiation factor 1 | (RefSeq) eukaryotic translation initiation factor eIF-1-like (A)	eukaryotic translation initiation factor eif-1 [Quercus suber]	SUI1_MAIZE RecName: Full=Protein translation factor SUI1 homolog; AltName: Full=Protein GOS2;	Translation initiation factor SUI1
Cluster-12432.1	11.78	2.68	2.99	0	0.12	1.31	0	0	0	0.44	1.51	1.45	0	0	0	--	--	hypothetical protein CKAN_00833900 [Cinnamomum micranthum f. kanehirae]	--	--
Cluster-12432.2	0	0	0.55	7.94	2.75	4.69	1.21	1.14	1.86	0.39	0.03	0.13	0.43	0.05	1.79	GO:0003676,nucleic acid binding; GO:0003674,molecular_function; GO:0005488,binding; GO:0097159,organic cyclic compound binding; GO:1901363,heterocyclic compound binding	K08245 phytepsin [EC:3.4.23.40] | (RefSeq) cathepsin D-like (A)	uncharacterized protein LOC107177356 [Citrus sinensis]	--	Retrotransposon gag protein
Cluster-12432.6	5.84	1.4	2.78	0.41	0.94	0.76	0.1	0.08	0.1	0.51	0.24	0.95	0.07	0	0	GO:0003676,nucleic acid binding; GO:0003964,RNA-directed DNA polymerase activity; GO:0008270,zinc ion binding; GO:0003674,molecular_function; GO:0005488,binding; GO:0097159,organic cyclic compound binding; GO:1901363,heterocyclic compound binding; GO:0003824,catalytic activity; GO:0016740,transferase activity; GO:0016772,transferase activity, transferring phosphorus-containing groups; GO:0016779,…	K01968 3-methylcrotonyl-CoA carboxylase alpha subunit [EC:6.4.1.4] | (RefSeq) methylcrotonoyl-CoA carboxylase subunit alpha, mitochondrial (A)	reverse transcriptase [Cinnamomum micranthum f. kanehirae]	--	Retroviral aspartyl protease
Cluster-12432.9	0.21	0.04	0.28	1.39	1.56	1.42	0.8	0.6	0.95	1.01	1.07	1.6	0.42	0	1.07	GO:0005739,mitochondrion; GO:0003968,RNA-directed 5'-3' RNA polymerase activity; GO:0003964,RNA-directed DNA polymerase activity; GO:0003674,molecular_function; GO:0003824,catalytic activity; GO:0016740,transferase activity; GO:0016772,transferase activity, transferring phosphorus-containing groups; GO:0016779,nucleotidyltransferase activity; GO:0034062,5'-3' RNA polymerase activity; GO:0097747,R…	K10798 poly [ADP-ribose] polymerase 2/3/4 [EC:2.4.2.30] | (RefSeq) LOW QUALITY PROTEIN: protein ADP-ribosyltransferase PARP3 (A)	Retrovirus-related Pol polyprotein from transposon 17.6 [Vitis vinifera]	RRPO_OENBE RecName: Full=RNA-directed DNA polymerase homolog; EC=2.7.7.48; AltName: Full=Reverse transcriptase homolog;	Reverse transcriptase (RNA-dependent DNA polymerase)
Cluster-12438.1	1.22	2.36	1.95	3.47	2.84	1.65	0	0	0	0	0	0	3.7	2.26	2.98	GO:0016021,integral component of membrane; GO:0005886,plasma membrane; GO:0005575,cellular_component; GO:0016020,membrane; GO:0031224,intrinsic component of membrane; GO:0110165,cellular anatomical entity; GO:0071944,cell periphery	K04733 interleukin-1 receptor-associated kinase 4 [EC:2.7.11.1] | (RefSeq) uncharacterized protein LOC119348314 (A)	UPF0481 protein [Cinnamomum micranthum f. kanehirae]	Y3720_ARATH RecName: Full=UPF0481 protein At3g47200;	Plant protein of unknown function
Cluster-12438.10	1.66	2.42	0.56	0	0	0	1.67	1.63	1.33	3.89	2.75	4.32	0	0.11	0	GO:0016021,integral component of membrane; GO:0005575,cellular_component; GO:0016020,membrane; GO:0031224,intrinsic component of membrane; GO:0110165,cellular anatomical entity	K01193 beta-fructofuranosidase [EC:3.2.1.26] | (RefSeq) beta-fructofuranosidase, insoluble isoenzyme 3-like (A)	UPF0481-like protein [Cinnamomum micranthum f. kanehirae]	Y3264_ARATH RecName: Full=Putative UPF0481 protein At3g02645;	Plant protein of unknown function
Cluster-12438.11	6.25	3.53	3.67	0	0	0.39	0.98	0.36	0.57	1.89	0.84	1.65	1.2	3.22	2.33	GO:0016021,integral component of membrane; GO:0005886,plasma membrane; GO:0005575,cellular_component; GO:0016020,membrane; GO:0031224,intrinsic component of membrane; GO:0110165,cellular anatomical entity; GO:0071944,cell periphery	K04733 interleukin-1 receptor-associated kinase 4 [EC:2.7.11.1] | (RefSeq) uncharacterized protein LOC119348314 (A)	UPF0481 protein [Cinnamomum micranthum f. kanehirae]	Y3720_ARATH RecName: Full=UPF0481 protein At3g47200;	Plant protein of unknown function
Cluster-12438.12	0	0	0	1.93	0.51	1.04	0	0.33	0	0	0	0	0	0	0.14	GO:0016021,integral component of membrane; GO:0005886,plasma membrane; GO:0005575,cellular_component; GO:0016020,membrane; GO:0031224,intrinsic component of membrane; GO:0110165,cellular anatomical entity; GO:0071944,cell periphery	K20890 xylan alpha-glucuronosyltransferase [EC:2.4.1.-] | (RefSeq) putative UDP-glucuronate:xylan alpha-glucuronosyltransferase 4 (A)	UPF0481 protein [Cinnamomum micranthum f. kanehirae]	Y3720_ARATH RecName: Full=UPF0481 protein At3g47200;	Plant protein of unknown function
Cluster-12438.13	1.83	2.44	2.1	0	0	0	1.43	1.46	1.43	4.39	5.22	4.68	0	0	0	GO:0016021,integral component of membrane; GO:0005886,plasma membrane; GO:0005575,cellular_component; GO:0016020,membrane; GO:0031224,intrinsic component of membrane; GO:0110165,cellular anatomical entity; GO:0071944,cell periphery	K20890 xylan alpha-glucuronosyltransferase [EC:2.4.1.-] | (RefSeq) putative UDP-glucuronate:xylan alpha-glucuronosyltransferase 4 (A)	UPF0481 protein [Cinnamomum micranthum f. kanehirae]	Y3720_ARATH RecName: Full=UPF0481 protein At3g47200;	Plant protein of unknown function
Cluster-12438.15	39.58	30.38	38.73	13.56	9.73	8.72	2.17	2.82	2.04	5.6	6.14	5.49	23.11	13.6	13.36	GO:0016021,integral component of membrane; GO:0005575,cellular_component; GO:0016020,membrane; GO:0031224,intrinsic component of membrane; GO:0110165,cellular anatomical entity	K01193 beta-fructofuranosidase [EC:3.2.1.26] | (RefSeq) beta-fructofuranosidase, insoluble isoenzyme 3-like (A)	UPF0481-like protein [Cinnamomum micranthum f. kanehirae]	Y3264_ARATH RecName: Full=Putative UPF0481 protein At3g02645;	Plant protein of unknown function
Cluster-12438.3	3.92	1.69	1.6	12.88	17.09	16.92	7.44	8.41	8.74	2.25	2.11	1.78	4.5	10.38	7.56	GO:0016021,integral component of membrane; GO:0005886,plasma membrane; GO:0005575,cellular_component; GO:0016020,membrane; GO:0031224,intrinsic component of membrane; GO:0110165,cellular anatomical entity; GO:0071944,cell periphery	K04733 interleukin-1 receptor-associated kinase 4 [EC:2.7.11.1] | (RefSeq) uncharacterized protein LOC119348314 (A)	UPF0481-like protein [Cinnamomum micranthum f. kanehirae]	Y3720_ARATH RecName: Full=UPF0481 protein At3g47200;	Plant protein of unknown function
Cluster-12438.5	6.01	11.19	10.33	26.01	28.13	27.69	11.24	11.27	10.54	4.36	7.93	5.37	11.36	11.66	10	GO:0016021,integral component of membrane; GO:0005886,plasma membrane; GO:0005575,cellular_component; GO:0016020,membrane; GO:0031224,intrinsic component of membrane; GO:0110165,cellular anatomical entity; GO:0071944,cell periphery	K04733 interleukin-1 receptor-associated kinase 4 [EC:2.7.11.1] | (RefSeq) uncharacterized protein LOC119348314 (A)	UPF0481-like protein [Cinnamomum micranthum f. kanehirae]	Y3720_ARATH RecName: Full=UPF0481 protein At3g47200;	Plant protein of unknown function
Cluster-12438.6	2.94	1.63	3.17	1.52	3.89	1.87	0.18	0.25	0.87	2.54	3.57	1.96	0.8	2.46	1.1	GO:0016021,integral component of membrane; GO:0005886,plasma membrane; GO:0005575,cellular_component; GO:0016020,membrane; GO:0031224,intrinsic component of membrane; GO:0110165,cellular anatomical entity; GO:0071944,cell periphery	K20890 xylan alpha-glucuronosyltransferase [EC:2.4.1.-] | (RefSeq) putative UDP-glucuronate:xylan alpha-glucuronosyltransferase 4 (A)	UPF0481 protein [Cinnamomum micranthum f. kanehirae]	Y3720_ARATH RecName: Full=UPF0481 protein At3g47200;	Plant protein of unknown function
Cluster-12438.8	0	2.12	0	9.9	1.29	1.95	0.41	0.49	0.66	0.66	0	0.36	0.45	0	0.96	GO:0016021,integral component of membrane; GO:0005886,plasma membrane; GO:0005575,cellular_component; GO:0016020,membrane; GO:0031224,intrinsic component of membrane; GO:0110165,cellular anatomical entity; GO:0071944,cell periphery	K04733 interleukin-1 receptor-associated kinase 4 [EC:2.7.11.1] | (RefSeq) uncharacterized protein LOC119348314 (A)	UPF0481-like protein [Cinnamomum micranthum f. kanehirae]	Y3720_ARATH RecName: Full=UPF0481 protein At3g47200;	Plant protein of unknown function
Cluster-12441.11	0	0	0	0	0	0	1.74	0	0.65	0	0	0	1.31	0	1.53	--	--	--	--	--
Cluster-12441.12	9.04	3.21	6.34	4.87	5.17	4.89	3.05	3.59	5.12	4.16	3.84	4.49	1.31	1.97	1.98	GO:0016021,integral component of membrane; GO:0003964,RNA-directed DNA polymerase activity; GO:0003674,molecular_function; GO:0003824,catalytic activity; GO:0016740,transferase activity; GO:0016772,transferase activity, transferring phosphorus-containing groups; GO:0016779,nucleotidyltransferase activity; GO:0034061,DNA polymerase activity; GO:0140097,catalytic activity, acting on DNA; GO:0005575…	--	RNA-directed DNA polymerase [Cinnamomum micranthum f. kanehirae]	--	--
Cluster-12441.2	0.51	0.12	0	2.66	0.97	0.9	0.24	0.52	0.12	0.51	0.39	0.51	0	0	0	GO:0005829,cytosol; GO:0016021,integral component of membrane; GO:0005743,mitochondrial inner membrane; GO:0005739,mitochondrion; GO:0006850,mitochondrial pyruvate transmembrane transport; GO:0006810,transport; GO:0006811,ion transport; GO:0006820,anion transport; GO:0006839,mitochondrial transport; GO:0006848,pyruvate transport; GO:0008150,biological_process; GO:0009987,cellular process; GO:0015…	K22139 mitochondrial pyruvate carrier 2 | (RefSeq) mitochondrial pyruvate carrier 4 (A)	mitochondrial pyruvate carrier 4 [Cinnamomum micranthum f. kanehirae]	MPC4_ARATH RecName: Full=Mitochondrial pyruvate carrier 4 {ECO:0000305};	Snare region anchored in the vesicle membrane C-terminus
Cluster-12441.22	27.68	1.78	4.15	5.55	3.49	2.31	6.85	10.08	8.4	13.52	4.15	13.53	16.7	5.31	2.95	GO:0016021,integral component of membrane; GO:0003964,RNA-directed DNA polymerase activity; GO:0003674,molecular_function; GO:0003824,catalytic activity; GO:0016740,transferase activity; GO:0016772,transferase activity, transferring phosphorus-containing groups; GO:0016779,nucleotidyltransferase activity; GO:0034061,DNA polymerase activity; GO:0140097,catalytic activity, acting on DNA; GO:0005575…	--	RNA-directed DNA polymerase [Cinnamomum micranthum f. kanehirae]	--	Plant transposase (Ptta/En/Spm family)
Cluster-12441.25	3.79	1.28	1.74	2.92	2.95	3	1.86	0.72	0.77	2.21	2.16	2.37	3.83	4.36	4.26	--	--	nuclear pore complex protein NUP96 [Cinnamomum micranthum f. kanehirae]	--	--
Cluster-12441.26	0.9	1.97	0.1	14.46	9.12	14.25	7.77	5.8	8.08	12.24	12.08	18.03	32.49	56.12	34.9	GO:0016021,integral component of membrane; GO:0003964,RNA-directed DNA polymerase activity; GO:0003674,molecular_function; GO:0003824,catalytic activity; GO:0016740,transferase activity; GO:0016772,transferase activity, transferring phosphorus-containing groups; GO:0016779,nucleotidyltransferase activity; GO:0034061,DNA polymerase activity; GO:0140097,catalytic activity, acting on DNA; GO:0005575…	--	RNA-directed DNA polymerase [Cinnamomum micranthum f. kanehirae]	--	--
Cluster-12441.29	2.87	2.28	2.06	2.1	4.61	4.92	3.8	5.68	6.44	9.01	5.25	7.09	12.97	10.48	10.35	GO:0016021,integral component of membrane; GO:0003964,RNA-directed DNA polymerase activity; GO:0003674,molecular_function; GO:0003824,catalytic activity; GO:0016740,transferase activity; GO:0016772,transferase activity, transferring phosphorus-containing groups; GO:0016779,nucleotidyltransferase activity; GO:0034061,DNA polymerase activity; GO:0140097,catalytic activity, acting on DNA; GO:0005575…	--	RNA-directed DNA polymerase [Cinnamomum micranthum f. kanehirae]	--	--
Cluster-12441.3	3.54	4.6	4.03	1.65	6.2	3.49	0.62	1.64	0.25	1.79	2.58	2.46	0.22	0	0	GO:0005829,cytosol; GO:0016021,integral component of membrane; GO:0005743,mitochondrial inner membrane; GO:0005739,mitochondrion; GO:0006850,mitochondrial pyruvate transmembrane transport; GO:0006810,transport; GO:0006811,ion transport; GO:0006820,anion transport; GO:0006839,mitochondrial transport; GO:0006848,pyruvate transport; GO:0008150,biological_process; GO:0009987,cellular process; GO:0015…	K22139 mitochondrial pyruvate carrier 2 | (RefSeq) mitochondrial pyruvate carrier 4 (A)	mitochondrial pyruvate carrier 4 [Cinnamomum micranthum f. kanehirae]	MPC4_ARATH RecName: Full=Mitochondrial pyruvate carrier 4 {ECO:0000305};	Atrophin-1 family
Cluster-12441.30	5.13	2.29	2.35	0	0	0.18	10.79	9.55	9.06	5.57	3.78	4.5	0.16	0.13	0	GO:0016021,integral component of membrane; GO:0003964,RNA-directed DNA polymerase activity; GO:0003674,molecular_function; GO:0003824,catalytic activity; GO:0016740,transferase activity; GO:0016772,transferase activity, transferring phosphorus-containing groups; GO:0016779,nucleotidyltransferase activity; GO:0034061,DNA polymerase activity; GO:0140097,catalytic activity, acting on DNA; GO:0005575…	K12821 pre-mRNA-processing factor 40 | (RefSeq) uncharacterized protein LOC122607418 isoform X1 (A)	RNA-directed DNA polymerase [Cinnamomum micranthum f. kanehirae]	--	Plant transposase (Ptta/En/Spm family)
Cluster-12441.35	36.55	4.84	21.29	23.62	13.7	16.9	14.84	16.95	20.36	29.48	20.36	33.97	8.75	13.28	6.6	GO:0005759,mitochondrial matrix; GO:0004739,pyruvate dehydrogenase (acetyl-transferring) activity; GO:0006086,acetyl-CoA biosynthetic process from pyruvate; GO:0006096,glycolytic process; GO:0003674,molecular_function; GO:0003824,catalytic activity; GO:0004738,pyruvate dehydrogenase activity; GO:0016491,oxidoreductase activity; GO:0016624,oxidoreductase activity, acting on the aldehyde or oxo gro…	K12821 pre-mRNA-processing factor 40 | (RefSeq) uncharacterized protein LOC122607418 isoform X1 (A)	RNA-directed DNA polymerase [Cinnamomum micranthum f. kanehirae]	ODPA1_ORYSJ RecName: Full=Pyruvate dehydrogenase E1 component subunit alpha-1, mitochondrial; Short=PDHE1-A; EC=1.2.4.1; Flags: Precursor;	Plant transposase (Ptta/En/Spm family)
Cluster-12441.40	34.26	13.78	29.09	18.23	16.15	23.01	12.97	15.94	19.54	27.17	19.71	27.7	8.68	13.19	12.39	GO:0016021,integral component of membrane; GO:0003964,RNA-directed DNA polymerase activity; GO:0003674,molecular_function; GO:0003824,catalytic activity; GO:0016740,transferase activity; GO:0016772,transferase activity, transferring phosphorus-containing groups; GO:0016779,nucleotidyltransferase activity; GO:0034061,DNA polymerase activity; GO:0140097,catalytic activity, acting on DNA; GO:0005575…	--	RNA-directed DNA polymerase [Cinnamomum micranthum f. kanehirae]	--	Plant transposase (Ptta/En/Spm family)
Cluster-12441.42	0	0	0	2.97	7.31	3.56	0	0	0	13.82	11.41	11.75	17.35	50.17	20.58	--	--	nuclear pore complex protein NUP96 [Cinnamomum micranthum f. kanehirae]	--	--
Cluster-12441.44	0	0	0	6.94	1.3	3.15	0	0	0	5.82	6.99	7.89	17.06	19.85	19.46	--	--	bromodomain-containing protein 4-like protein isoform X3 [Cinnamomum micranthum f. kanehirae]	--	--
Cluster-12441.46	0	0	0	2.72	2.84	4.09	0	0	0	6.62	4.2	12.68	4.97	6.61	5.18	--	--	bromodomain-containing protein 4-like protein isoform X3 [Cinnamomum micranthum f. kanehirae]	--	--
Cluster-12441.47	0	0	0	2.56	0.89	2.49	0	0	0	2.62	2.1	5.71	7.01	7.94	4.55	GO:0016021,integral component of membrane; GO:0003964,RNA-directed DNA polymerase activity; GO:0003674,molecular_function; GO:0003824,catalytic activity; GO:0016740,transferase activity; GO:0016772,transferase activity, transferring phosphorus-containing groups; GO:0016779,nucleotidyltransferase activity; GO:0034061,DNA polymerase activity; GO:0140097,catalytic activity, acting on DNA; GO:0005575…	--	RNA-directed DNA polymerase [Cinnamomum micranthum f. kanehirae]	--	--
Cluster-12441.48	1.75	0	0.44	7.16	3.56	6.46	0.37	1.16	0.69	6.24	3	4.44	11.37	9.33	14.77	--	--	hypothetical protein CKAN_00168800 [Cinnamomum micranthum f. kanehirae]	--	--
Cluster-12441.6	3.15	1.69	0.88	1.6	1.79	3.24	1.57	3.7	2.2	4.87	4.58	5.29	0.37	1.86	0.71	--	--	--	--	--
Cluster-12441.8	3.51	2.6	2.99	7.71	5.8	5.73	2.47	2.35	4.34	10.32	4.46	9.84	0	3.41	2.23	GO:0016021,integral component of membrane; GO:0003964,RNA-directed DNA polymerase activity; GO:0003674,molecular_function; GO:0003824,catalytic activity; GO:0016740,transferase activity; GO:0016772,transferase activity, transferring phosphorus-containing groups; GO:0016779,nucleotidyltransferase activity; GO:0034061,DNA polymerase activity; GO:0140097,catalytic activity, acting on DNA; GO:0005575…	--	RNA-directed DNA polymerase [Cinnamomum micranthum f. kanehirae]	--	--
Cluster-12441.9	0.55	0	0.46	0.37	0.58	0	0	0.96	0.74	2.58	0.73	1.76	0	0	0.52	GO:0005829,cytosol; GO:0016021,integral component of membrane; GO:0005743,mitochondrial inner membrane; GO:0005739,mitochondrion; GO:0006850,mitochondrial pyruvate transmembrane transport; GO:0006810,transport; GO:0006811,ion transport; GO:0006820,anion transport; GO:0006839,mitochondrial transport; GO:0006848,pyruvate transport; GO:0008150,biological_process; GO:0009987,cellular process; GO:0015…	K22139 mitochondrial pyruvate carrier 2 | (RefSeq) mitochondrial pyruvate carrier 4 (A)	mitochondrial pyruvate carrier 4 [Cinnamomum micranthum f. kanehirae]	MPC4_ARATH RecName: Full=Mitochondrial pyruvate carrier 4 {ECO:0000305};	--
Cluster-12467.0	0	0	0	0	0	0	0	0	0	1.49	1.59	1.82	0.46	0.75	0.45	--	--	--	--	--
Cluster-12486.0	0.13	0	0.41	0.96	0	0	0	0	0	0.44	0	0.27	4.85	16.48	11.48	--	--	--	--	--
Cluster-12499.0	0	0	0	0	0.79	0.25	0	0	0	20.41	19.73	21.69	0	0	0	GO:0048046,apoplast; GO:0090404,pollen tube tip; GO:0030599,pectinesterase activity; GO:0046910,pectinesterase inhibitor activity; GO:0009860,pollen tube growth; GO:0003674,molecular_function; GO:0003824,catalytic activity; GO:0016787,hydrolase activity; GO:0016788,hydrolase activity, acting on ester bonds; GO:0052689,carboxylic ester hydrolase activity; GO:0004857,enzyme inhibitor activity; GO:0…	--	pectinesterase inhibitor [Citrus clementina]	PMEI1_ARATH RecName: Full=Pectinesterase inhibitor 1 {ECO:0000305}; AltName: Full=Pectin methylesterase inhibitor 1 {ECO:0000303|PubMed:14675772}; Short=AtPMEI1 {ECO:0000303|PubMed:14675772}; Flags: Precursor;	Plant invertase/pectin methylesterase inhibitor
Cluster-12534.1	0	0	0	1.18	1.25	0.43	1.38	1.6	2.55	0	0	0	0	0	0	--	--	hypothetical protein CKAN_01378800 [Cinnamomum micranthum f. kanehirae]	--	--
Cluster-12601.0	5.81	0.37	2.81	0	0	0	0	0	0	0.04	0.21	0	0.08	0	0.07	--	--	--	--	--
Cluster-12615.2	0.25	0.12	0	1.45	3.98	3.6	1.72	2.18	0.94	2.11	1.76	3.86	1.08	3	1.68	GO:0046872,metal ion binding; GO:0003676,nucleic acid binding; GO:0004523,RNA-DNA hybrid ribonuclease activity; GO:0003674,molecular_function; GO:0005488,binding; GO:0043167,ion binding; GO:0043169,cation binding; GO:0097159,organic cyclic compound binding; GO:1901363,heterocyclic compound binding; GO:0003824,catalytic activity; GO:0004518,nuclease activity; GO:0004519,endonuclease activity; GO:0…	K01265 methionyl aminopeptidase [EC:3.4.11.18] | (RefSeq) methionine aminopeptidase 1B, chloroplastic-like (A)	hypothetical protein CKAN_02215900 [Cinnamomum micranthum f. kanehirae]	RNHX1_ARATH RecName: Full=Putative ribonuclease H protein At1g65750; EC=3.1.26.4;	--
Cluster-12615.3	0.46	0	0.09	2.15	1.66	1.11	0.55	1.24	1.15	2.26	0.99	1.56	0.04	0.45	0.08	GO:0046872,metal ion binding; GO:0003676,nucleic acid binding; GO:0004523,RNA-DNA hybrid ribonuclease activity; GO:0003674,molecular_function; GO:0005488,binding; GO:0043167,ion binding; GO:0043169,cation binding; GO:0097159,organic cyclic compound binding; GO:1901363,heterocyclic compound binding; GO:0003824,catalytic activity; GO:0004518,nuclease activity; GO:0004519,endonuclease activity; GO:0…	K11838 ubiquitin carboxyl-terminal hydrolase 7 [EC:3.4.19.12] | (RefSeq) ubiquitin carboxyl-terminal hydrolase 12-like (A)	hypothetical protein CKAN_02215900 [Cinnamomum micranthum f. kanehirae]	--	--
Cluster-12650.0	0.24	0	0.12	0	0	0.06	0	0	0	0.1	0	0	1.38	0.44	2.98	--	--	--	--	--
Cluster-12669.0	0	0	0	0	0	0	0	0	0	4.18	4.92	4.99	0	0	0	--	--	--	--	--
Cluster-12673.0	0	0	0.04	0	0	0	0	0	0	0.08	0.27	0.38	4.46	5.59	4.55	GO:0005634,nucleus; GO:0003682,chromatin binding; GO:0003677,DNA binding; GO:0003700,DNA-binding transcription factor activity; GO:0042393,histone binding; GO:0019900,kinase binding; GO:0000976,transcription regulatory region sequence-specific DNA binding; GO:0006325,chromatin organization; GO:0042742,defense response to bacterium; GO:0009873,ethylene-activated signaling pathway; GO:0016573,histo…	K14514 ethylene-insensitive protein 3 | (RefSeq) protein ETHYLENE INSENSITIVE 3 (A)	hypothetical protein Pfo_001869 [Paulownia fortunei]	EIN3_ARATH RecName: Full=Protein ETHYLENE INSENSITIVE 3 {ECO:0000303|PubMed:9215635};	Ethylene insensitive 3
Cluster-12724.0	0	0	0	0	0	0	0	0	0	0.73	0.44	0	1.45	2.55	3.83	--	K03231 elongation factor 1-alpha | (RefSeq) elongation factor 1-alpha isoform X1 (A)	PREDICTED: uncharacterized protein LOC107059129 [Solanum tuberosum]	--	--
Cluster-12763.1	8.19	11.24	11.87	3.92	11.96	8.37	20.74	20.77	17.76	16.57	17.92	13.52	20.73	20.17	24.21	GO:0005730,nucleolus; GO:0005654,nucleoplasm; GO:0005634,nucleus; GO:0048471,perinuclear region of cytoplasm; GO:0016435,rRNA (guanine) methyltransferase activity; GO:1990110,callus formation; GO:0048527,lateral root development; GO:0010078,maintenance of root meristem identity; GO:0048364,root development; GO:0070476,rRNA (guanine-N7)-methylation; GO:0006364,rRNA processing; GO:0003674,molecular…	K19306 18S rRNA (guanine1575-N7)-methyltransferase [EC:2.1.1.309] | (RefSeq) 18S rRNA (guanine-N(7))-methyltransferase RID2 (A)	putative 18S rRNA guanine-N7-methyltransferase [Cinnamomum micranthum f. kanehirae]	RID2_ARATH RecName: Full=18S rRNA (guanine-N(7))-methyltransferase RID2 {ECO:0000305}; EC=2.1.1.309 {ECO:0000250|UniProtKB:P25627}; AltName: Full=Protein ROOT INITIATION DEFECTIVE 2 {ECO:0000303|PubMed:14522871};	Methyltransferase involved in Williams-Beuren syndrome
Cluster-12763.3	0	0	0	0	0.06	1	0	0	0	0	0	0	1.79	1.06	0.2	GO:0005730,nucleolus; GO:0005654,nucleoplasm; GO:0005634,nucleus; GO:0048471,perinuclear region of cytoplasm; GO:0016435,rRNA (guanine) methyltransferase activity; GO:1990110,callus formation; GO:0048527,lateral root development; GO:0010078,maintenance of root meristem identity; GO:0048364,root development; GO:0070476,rRNA (guanine-N7)-methylation; GO:0006364,rRNA processing; GO:0003674,molecular…	K19306 18S rRNA (guanine1575-N7)-methyltransferase [EC:2.1.1.309] | (RefSeq) 18S rRNA (guanine-N(7))-methyltransferase RID2 (A)	putative 18S rRNA guanine-N7-methyltransferase [Cinnamomum micranthum f. kanehirae]	RID2_ARATH RecName: Full=18S rRNA (guanine-N(7))-methyltransferase RID2 {ECO:0000305}; EC=2.1.1.309 {ECO:0000250|UniProtKB:P25627}; AltName: Full=Protein ROOT INITIATION DEFECTIVE 2 {ECO:0000303|PubMed:14522871};	Methyltransferase involved in Williams-Beuren syndrome
Cluster-12763.5	0	0	0	13.4	12.85	8.62	0	0	0	0	0	0	21.94	4.56	7.8	GO:0005730,nucleolus; GO:0005654,nucleoplasm; GO:0005634,nucleus; GO:0048471,perinuclear region of cytoplasm; GO:0016435,rRNA (guanine) methyltransferase activity; GO:1990110,callus formation; GO:0048527,lateral root development; GO:0010078,maintenance of root meristem identity; GO:0048364,root development; GO:0070476,rRNA (guanine-N7)-methylation; GO:0006364,rRNA processing; GO:0003674,molecular…	K19306 18S rRNA (guanine1575-N7)-methyltransferase [EC:2.1.1.309] | (RefSeq) 18S rRNA (guanine-N(7))-methyltransferase RID2 (A)	putative 18S rRNA guanine-N7-methyltransferase [Cinnamomum micranthum f. kanehirae]	RID2_ARATH RecName: Full=18S rRNA (guanine-N(7))-methyltransferase RID2 {ECO:0000305}; EC=2.1.1.309 {ECO:0000250|UniProtKB:P25627}; AltName: Full=Protein ROOT INITIATION DEFECTIVE 2 {ECO:0000303|PubMed:14522871};	Methyltransferase involved in Williams-Beuren syndrome
Cluster-12763.6	1.09	1.65	0.28	3.86	6.91	5.39	1.59	2.46	2.77	4.12	3.54	3.36	6.99	15.5	5.76	GO:0005730,nucleolus; GO:0005654,nucleoplasm; GO:0005634,nucleus; GO:0048471,perinuclear region of cytoplasm; GO:0016435,rRNA (guanine) methyltransferase activity; GO:1990110,callus formation; GO:0048527,lateral root development; GO:0010078,maintenance of root meristem identity; GO:0048364,root development; GO:0070476,rRNA (guanine-N7)-methylation; GO:0006364,rRNA processing; GO:0003674,molecular…	K19306 18S rRNA (guanine1575-N7)-methyltransferase [EC:2.1.1.309] | (RefSeq) 18S rRNA (guanine-N(7))-methyltransferase RID2 (A)	putative 18S rRNA guanine-N7-methyltransferase [Cinnamomum micranthum f. kanehirae]	RID2_ARATH RecName: Full=18S rRNA (guanine-N(7))-methyltransferase RID2 {ECO:0000305}; EC=2.1.1.309 {ECO:0000250|UniProtKB:P25627}; AltName: Full=Protein ROOT INITIATION DEFECTIVE 2 {ECO:0000303|PubMed:14522871};	Methyltransferase involved in Williams-Beuren syndrome
Cluster-12764.0	1.36	0.27	1.45	0	0.12	0	0	0	0	0.18	0.49	0.07	0	0	0	GO:0005829,cytosol; GO:0004345,glucose-6-phosphate dehydrogenase activity; GO:0050661,NADP binding; GO:0006006,glucose metabolic process; GO:0009051,pentose-phosphate shunt, oxidative branch; GO:0003674,molecular_function; GO:0003824,catalytic activity; GO:0016491,oxidoreductase activity; GO:0016614,oxidoreductase activity, acting on CH-OH group of donors; GO:0016616,oxidoreductase activity, acti…	K00036 glucose-6-phosphate 1-dehydrogenase [EC:1.1.1.49 1.1.1.363] | (RefSeq) glucose-6-phosphate 1-dehydrogenase (A)	glucose-6-phosphate 1-dehydrogenase [Quercus suber]	G6PD6_ARATH RecName: Full=Glucose-6-phosphate 1-dehydrogenase 6, cytoplasmic {ECO:0000305}; Short=AtG6PD6 {ECO:0000303|PubMed:15634201}; Short=G6PDH6 {ECO:0000305}; EC=1.1.1.49 {ECO:0000269|PubMed:15634201};	Glucose-6-phosphate dehydrogenase, NAD binding domain
Cluster-12770.0	5.79	4.34	5.29	0	0	0	0	0	0	0.12	0	0	0	0	0	GO:0005737,cytoplasm; GO:0046872,metal ion binding; GO:0004784,superoxide dismutase activity; GO:0003674,molecular_function; GO:0005488,binding; GO:0043167,ion binding; GO:0043169,cation binding; GO:0003824,catalytic activity; GO:0016209,antioxidant activity; GO:0016491,oxidoreductase activity; GO:0016721,oxidoreductase activity, acting on superoxide radicals as acceptor; GO:0005575,cellular_comp…	K04565 superoxide dismutase, Cu-Zn family [EC:1.15.1.1] | (RefSeq) superoxide dismutase [Cu-Zn]-like (A)	superoxide dismutase [Cu-Zn]	SODC_SOLCS RecName: Full=Superoxide dismutase [Cu-Zn]; EC=1.15.1.1;	Copper/zinc superoxide dismutase (SODC)
Cluster-12825.10	0	0	0	0	0	0	0.6	0.31	0.57	0	0	0	1.12	2.67	1.84	GO:0046872,metal ion binding; GO:0003676,nucleic acid binding; GO:0004523,RNA-DNA hybrid ribonuclease activity; GO:0003674,molecular_function; GO:0005488,binding; GO:0043167,ion binding; GO:0043169,cation binding; GO:0097159,organic cyclic compound binding; GO:1901363,heterocyclic compound binding; GO:0003824,catalytic activity; GO:0004518,nuclease activity; GO:0004519,endonuclease activity; GO:0…	K16578 CLIP-associating protein 1/2 | (RefSeq) CLIP-associated protein-like (A)	LINE-1 reverse transcriptase-like [Vitis vinifera]	RNHX1_ARATH RecName: Full=Putative ribonuclease H protein At1g65750; EC=3.1.26.4;	Reverse transcriptase (RNA-dependent DNA polymerase)
Cluster-12825.12	3.77	1	2.69	4.3	3.42	1.96	1.5	2.25	3.13	3.82	5.48	6.97	0.72	1.52	0.65	GO:0046872,metal ion binding; GO:0003676,nucleic acid binding; GO:0004523,RNA-DNA hybrid ribonuclease activity; GO:0003674,molecular_function; GO:0005488,binding; GO:0043167,ion binding; GO:0043169,cation binding; GO:0097159,organic cyclic compound binding; GO:1901363,heterocyclic compound binding; GO:0003824,catalytic activity; GO:0004518,nuclease activity; GO:0004519,endonuclease activity; GO:0…	K11838 ubiquitin carboxyl-terminal hydrolase 7 [EC:3.4.19.12] | (RefSeq) ubiquitin carboxyl-terminal hydrolase 12-like (A)	Reverse transcriptase zinc-binding domain [Macleaya cordata]	RNHX1_ARATH RecName: Full=Putative ribonuclease H protein At1g65750; EC=3.1.26.4;	--
Cluster-12827.1	1.1	0	0.42	2.08	2.13	0.4	0	0	0	0.85	0	1.11	0	0	0	GO:0003676,nucleic acid binding; GO:0003674,molecular_function; GO:0005488,binding; GO:0097159,organic cyclic compound binding; GO:1901363,heterocyclic compound binding	K12349 neutral ceramidase [EC:3.5.1.23] | (RefSeq) neutral ceramidase-like (A)	hypothetical protein F0562_012587 [Nyssa sinensis]	--	--
Cluster-12827.3	0.7	0	0.05	1.45	0.34	1.29	0	0	0	0.88	0.77	0.7	0	0	0	GO:0003676,nucleic acid binding; GO:0003674,molecular_function; GO:0005488,binding; GO:0097159,organic cyclic compound binding; GO:1901363,heterocyclic compound binding	K12349 neutral ceramidase [EC:3.5.1.23] | (RefSeq) neutral ceramidase-like (A)	hypothetical protein F0562_012587 [Nyssa sinensis]	--	--
Cluster-12869.1	2.03	0	0.86	0	0	0	1.4	0.98	1.66	4.89	1.04	5.34	0	0	0	--	--	--	--	--
Cluster-12869.2	5.75	9.63	8.08	15.22	14.84	11.97	2.45	2.95	2.48	8.01	6.6	8.2	0	0.89	0.44	--	--	--	--	--
Cluster-12882.11	63.31	52.75	24.16	28.66	27.71	23.28	40.96	35.11	70.11	98.57	69.6	76.25	30.47	131.38	78.05	--	--	--	--	--
Cluster-12882.19	0.66	1.21	1.2	3.41	2.25	1.71	0	0.58	0.4	1.04	0.17	1.24	0.65	2.35	2.1	GO:0046983,protein dimerization activity; GO:0003674,molecular_function; GO:0005488,binding; GO:0005515,protein binding	K13457 disease resistance protein RPM1 | (RefSeq) disease resistance protein RPM1-like (A)	DUF659 domain-containing protein/Dimer_Tnp_hAT domain-containing protein [Cinnamomum micranthum f. kanehirae]	--	hAT family C-terminal dimerisation region
Cluster-12882.21	0.63	0.71	1.11	0.19	0.69	0.74	0.5	0.93	0.7	1.45	1.1	1.8	0	0.36	2.34	GO:0046983,protein dimerization activity; GO:0003674,molecular_function; GO:0005488,binding; GO:0005515,protein binding	K13457 disease resistance protein RPM1 | (RefSeq) disease resistance protein RPM1-like (A)	DUF659 domain-containing protein/Dimer_Tnp_hAT domain-containing protein [Cinnamomum micranthum f. kanehirae]	--	hAT family C-terminal dimerisation region
Cluster-12882.23	0.28	0	0.42	1.7	0.71	1.09	2.09	3.64	4.04	2.48	1.43	1.02	0.42	0.51	0.36	GO:0046983,protein dimerization activity; GO:0003674,molecular_function; GO:0005488,binding; GO:0005515,protein binding	--	DUF659 domain-containing protein/Dimer_Tnp_hAT domain-containing protein [Cinnamomum micranthum f. kanehirae]	--	Protein of unknown function (DUF 659)
Cluster-12882.26	9.98	2.92	2.8	6.19	6.37	4.98	5.46	6.84	5.35	5.66	5.73	5.4	1.19	1.5	4.54	GO:0046983,protein dimerization activity; GO:0003674,molecular_function; GO:0005488,binding; GO:0005515,protein binding	K13457 disease resistance protein RPM1 | (RefSeq) disease resistance protein RPM1-like (A)	DUF659 domain-containing protein/Dimer_Tnp_hAT domain-containing protein [Cinnamomum micranthum f. kanehirae]	--	hAT family C-terminal dimerisation region
Cluster-12905.0	0.67	2.39	1.92	0	0.11	0.06	0	0	0	0.05	0	0	0	0	0	GO:0005737,cytoplasm; GO:0005874,microtubule; GO:0005525,GTP binding; GO:0005200,structural constituent of cytoskeleton; GO:0000226,microtubule cytoskeleton organization; GO:0007017,microtubule-based process; GO:0000278,mitotic cell cycle; GO:0000166,nucleotide binding; GO:0001882,nucleoside binding; GO:0001883,purine nucleoside binding; GO:0003674,molecular_function; GO:0005488,binding; GO:00170…	K07375 tubulin beta | (RefSeq) tubulin beta chain (A)	tubulin beta chain [Quercus suber]	TBB1_ORYSJ RecName: Full=Tubulin beta-1 chain; AltName: Full=Beta-1-tubulin;	Tubulin C-terminal domain
Cluster-12934.1	3.6	2.05	1.67	1.38	0.34	0.57	0.91	0.54	0.71	0.16	0.37	0.18	0.13	0.48	0.27	GO:0009507,chloroplast; GO:0000428,DNA-directed RNA polymerase complex; GO:0003677,DNA binding; GO:0003899,DNA-directed 5'-3' RNA polymerase activity; GO:0032549,ribonucleoside binding; GO:0006351,transcription, DNA-templated; GO:0003674,molecular_function; GO:0003676,nucleic acid binding; GO:0005488,binding; GO:0097159,organic cyclic compound binding; GO:1901363,heterocyclic compound binding; GO…	K03043 DNA-directed RNA polymerase subunit beta [EC:2.7.7.6] | (RefSeq) rpoB, N623_p073; RNA polymerase beta subunit (A)	RNA polymerase beta subunit [Cinnamomum yabunikkei]	RPOB_LIRTU RecName: Full=DNA-directed RNA polymerase subunit beta {ECO:0000255|HAMAP-Rule:MF_01321}; EC=2.7.7.6 {ECO:0000255|HAMAP-Rule:MF_01321}; AltName: Full=PEP {ECO:0000255|HAMAP-Rule:MF_01321}; AltName: Full=Plastid-encoded RNA polymerase subunit beta {ECO:0000255|HAMAP-Rule:MF_01321}; Short=RNA polymerase subunit beta {ECO:0000255|HAMAP-Rule:MF_01321};	RNA polymerase Rpb1, domain 1
Cluster-12935.0	1.99	2	1.06	0	0	0.37	0	0	0	0.16	0	0.46	0.65	0	0	GO:0005783,endoplasmic reticulum; GO:0005794,Golgi apparatus; GO:0016020,membrane; GO:0005634,nucleus; GO:0005886,plasma membrane; GO:0009506,plasmodesma; GO:0003846,2-acylglycerol O-acyltransferase activity; GO:0090430,caffeoyl-CoA: alcohol caffeoyl transferase activity; GO:0016787,hydrolase activity; GO:0016298,lipase activity; GO:0004622,lysophospholipase activity; GO:0009809,lignin biosynthet…	K18368 caffeoylshikimate esterase [EC:3.1.1.-] | (RefSeq) caffeoylshikimate esterase (A)	caffeoylshikimate esterase [Cinnamomum micranthum f. kanehirae]	CSE_ARATH RecName: Full=Caffeoylshikimate esterase; EC=3.1.1.-; AltName: Full=Lysophospholipase 2; Short=LysoPL2;	Serine aminopeptidase, S33
Cluster-12961.0	0.38	1.4	1.44	0	0	0	0	0	0	1.78	1.8	1.94	4.95	4.77	5.89	GO:0016021,integral component of membrane; GO:0005886,plasma membrane; GO:0005575,cellular_component; GO:0016020,membrane; GO:0031224,intrinsic component of membrane; GO:0110165,cellular anatomical entity; GO:0071944,cell periphery	K01193 beta-fructofuranosidase [EC:3.2.1.26] | (RefSeq) beta-fructofuranosidase, insoluble isoenzyme 3-like (A)	upf0481 protein [Cinnamomum micranthum f. kanehirae]	Y3720_ARATH RecName: Full=UPF0481 protein At3g47200;	Plant protein of unknown function
Cluster-12984.11	0	0	0	3.54	2.68	2.18	0	1.14	1.27	0.25	0	3.2	0.28	0	0	--	K19525 vacuolar protein sorting-associated protein 13A/C | (RefSeq) uncharacterized protein LOC18430385 isoform X1 (A)	Vacuolar protein sorting-associated protein 13 domain [Macleaya cordata]	--	Vacuolar sorting-associated protein 13, N-terminal
Cluster-12984.12	0	0	0	0	0	1.17	1.65	2.35	1.28	0	0.68	0	0.53	1.14	3.39	--	K19525 vacuolar protein sorting-associated protein 13A/C | (RefSeq) uncharacterized protein LOC18430385 isoform X1 (A)	Vacuolar protein sorting-associated protein 13 domain [Macleaya cordata]	--	Vacuolar-sorting-associated 13 protein C-terminal
Cluster-12984.13	0	0	0	0	0	0	0	0.21	0	0	0	1.05	2.33	1.66	2.97	GO:0009507,chloroplast; GO:0009570,chloroplast stroma; GO:0005737,cytoplasm; GO:0009536,plastid; GO:0004055,argininosuccinate synthase activity; GO:0005524,ATP binding; GO:0006526,arginine biosynthetic process; GO:0000053,argininosuccinate metabolic process; GO:0000050,urea cycle; GO:0003674,molecular_function; GO:0003824,catalytic activity; GO:0016874,ligase activity; GO:0016879,ligase activity,…	K19525 vacuolar protein sorting-associated protein 13A/C | (RefSeq) uncharacterized protein LOC18430385 isoform X1 (A)	uncharacterized protein LOC105035160 isoform X4 [Elaeis guineensis]	ASSY_ARATH RecName: Full=Argininosuccinate synthase, chloroplastic; EC=6.3.4.5; AltName: Full=Citrulline--aspartate ligase; Flags: Precursor;	--
Cluster-12984.14	0.28	0	0.36	1.32	1.43	1.17	1.46	0.83	2.67	1.05	0.48	1.93	0.71	0	2.22	--	K19525 vacuolar protein sorting-associated protein 13A/C | (RefSeq) uncharacterized protein LOC18430385 isoform X1 (A)	Vacuolar protein sorting-associated protein 13 domain [Macleaya cordata]	--	N-terminal region of Chorein or VPS13
Cluster-12984.15	0	0	0	2.45	1.09	1.26	0.65	0	0	3.43	2.57	2.12	1.51	0.57	2.91	--	K19525 vacuolar protein sorting-associated protein 13A/C | (RefSeq) uncharacterized protein LOC18430385 isoform X1 (A)	Vacuolar protein sorting-associated protein 13 domain [Macleaya cordata]	--	Vacuolar sorting-associated protein 13, N-terminal
Cluster-12984.16	0.81	0	0.23	1.67	0	0	0	0	0	0.22	0.94	0.37	0	1.67	1.04	--	K19525 vacuolar protein sorting-associated protein 13A/C | (RefSeq) uncharacterized protein LOC18430385 isoform X1 (A)	Vacuolar protein sorting-associated protein 13 domain [Macleaya cordata]	--	Vacuolar sorting-associated protein 13, N-terminal
Cluster-12984.2	0.1	0.05	0	0	0.45	0.64	0.37	0.65	0	0.24	0.26	0	0.53	0.15	0.62	GO:0048046,apoplast; GO:0004553,hydrolase activity, hydrolyzing O-glycosyl compounds; GO:0030247,polysaccharide binding; GO:0016762,xyloglucan:xyloglucosyl transferase activity; GO:0042546,cell wall biogenesis; GO:0071555,cell wall organization; GO:0009414,response to water deprivation; GO:0010411,xyloglucan metabolic process; GO:0003674,molecular_function; GO:0003824,catalytic activity; GO:00167…	K19525 vacuolar protein sorting-associated protein 13A/C | (RefSeq) uncharacterized protein LOC18430385 isoform X1 (A)	Vacuolar protein sorting-associated protein 13 domain [Macleaya cordata]	XTH6_ARATH RecName: Full=Probable xyloglucan endotransglucosylase/hydrolase protein 6; Short=At-XTH6; Short=XTH-6; EC=2.4.1.207; Flags: Precursor;	N-terminal region of Chorein or VPS13
Cluster-12984.5	0.41	0	0	0	0.66	0.45	0	0.29	1.46	0.77	1.46	2.64	1.69	0.42	1.15	--	K19525 vacuolar protein sorting-associated protein 13A/C | (RefSeq) uncharacterized protein LOC18430385 isoform X1 (A)	Vacuolar protein sorting-associated protein 13 domain-containing protein [Cinnamomum micranthum f. kanehirae]	--	N-terminal region of Chorein or VPS13
Cluster-12984.6	0	0.2	0.07	0	0.67	0.33	0.77	0.57	0.57	0.79	0.29	1.06	0.42	0	0.33	GO:0048046,apoplast; GO:0004553,hydrolase activity, hydrolyzing O-glycosyl compounds; GO:0030247,polysaccharide binding; GO:0016762,xyloglucan:xyloglucosyl transferase activity; GO:0042546,cell wall biogenesis; GO:0071555,cell wall organization; GO:0009414,response to water deprivation; GO:0010411,xyloglucan metabolic process; GO:0003674,molecular_function; GO:0003824,catalytic activity; GO:00167…	K19525 vacuolar protein sorting-associated protein 13A/C | (RefSeq) uncharacterized protein LOC18430385 isoform X1 (A)	Vacuolar protein sorting-associated protein 13 domain [Macleaya cordata]	XTH6_ARATH RecName: Full=Probable xyloglucan endotransglucosylase/hydrolase protein 6; Short=At-XTH6; Short=XTH-6; EC=2.4.1.207; Flags: Precursor;	Vacuolar sorting-associated protein 13, N-terminal
Cluster-13003.11	134.69	75.36	86.67	59.9	18.14	19.3	38.78	45.88	42.76	9.35	14.44	7.72	8.37	12.16	4.6	--	K03046 DNA-directed RNA polymerase subunit beta' [EC:2.7.7.6] | (RefSeq) uncharacterized protein LOC108945874 (A)	putative cytochrome c biosynthesis protein [Cinnamomum micranthum f. kanehirae]	--	--
Cluster-13003.13	116.51	58.75	43.22	33.39	15.58	18.38	19.89	14.98	17.77	31.92	25.4	34.66	17.25	34.4	25.64	GO:0005739,mitochondrion; GO:0005575,cellular_component; GO:0005622,intracellular anatomical structure; GO:0005737,cytoplasm; GO:0043226,organelle; GO:0043227,membrane-bounded organelle; GO:0043229,intracellular organelle; GO:0043231,intracellular membrane-bounded organelle; GO:0110165,cellular anatomical entity	K03130 transcription initiation factor TFIID subunit 5 | (RefSeq) transcription initiation factor TFIID subunit 5-like (A)	uncharacterized protein DS421_20g694100 [Arachis hypogaea]	--	--
Cluster-13003.14	45.14	25.05	12.73	87.8	7.07	10.86	8.74	7.9	12.61	11.78	12.32	2.78	4.58	13.25	3.76	--	K05573 NAD(P)H-quinone oxidoreductase subunit 2 [EC:7.1.1.2] | (RefSeq) LOW QUALITY PROTEIN: uncharacterized protein LOC114581250 (A)	PREDICTED: conserved [Prunus dulcis]	--	--
Cluster-13003.22	35.69	14.95	0	6.72	5.47	6.93	16.2	13.13	31.91	0	0	0	4.76	5.59	2.68	--	K03046 DNA-directed RNA polymerase subunit beta' [EC:2.7.7.6] | (RefSeq) uncharacterized protein LOC108945874 (A)	putative cytochrome c biosynthesis protein [Cinnamomum micranthum f. kanehirae]	--	--
Cluster-13003.26	3.36	1.75	2.84	1.54	0.16	0.7	0.77	1.05	0.42	1.46	0.82	2.46	0.63	1.92	1.2	GO:0005739,mitochondrion; GO:0005575,cellular_component; GO:0005622,intracellular anatomical structure; GO:0005737,cytoplasm; GO:0043226,organelle; GO:0043227,membrane-bounded organelle; GO:0043229,intracellular organelle; GO:0043231,intracellular membrane-bounded organelle; GO:0110165,cellular anatomical entity	K03130 transcription initiation factor TFIID subunit 5 | (RefSeq) transcription initiation factor TFIID subunit 5-like (A)	uncharacterized protein DS421_20g694100 [Arachis hypogaea]	--	--
Cluster-13003.29	9.87	5.5	3.51	12.88	2.29	2.99	1.41	0.45	1.36	2.21	0.4	0	0.6	2.32	7.12	--	K03046 DNA-directed RNA polymerase subunit beta' [EC:2.7.7.6] | (RefSeq) uncharacterized protein LOC108945874 (A)	hypothetical protein Lal_00015049 [Lupinus albus]	--	--
Cluster-13003.30	7.72	6.25	4.08	14.23	0.29	2.36	1.33	2.27	1.25	0.26	0	0	0	1.14	0.41	--	--	unnamed protein product [Brassica rapa]	--	--
Cluster-13003.35	81.29	44.13	16.83	144.83	10.35	22.64	9.89	12.1	16.67	27.24	18.84	4.2	8.55	23.23	11.01	GO:0015935,small ribosomal subunit; GO:0003735,structural constituent of ribosome; GO:0006412,translation; GO:0003674,molecular_function; GO:0005198,structural molecule activity; GO:0006518,peptide metabolic process; GO:0006807,nitrogen compound metabolic process; GO:0008150,biological_process; GO:0008152,metabolic process; GO:0009058,biosynthetic process; GO:0009059,macromolecule biosynthetic pr…	K02950 small subunit ribosomal protein S12 | (RefSeq) uncharacterized protein LOC114171184 (A)	hypothetical protein [Ombrophytum subterraneum]	--	--
Cluster-13003.38	11.98	5.9	3.31	15.02	0.73	3.46	0.47	1.63	3.21	2.44	2.24	0.28	2.86	4.11	10.02	--	K02950 small subunit ribosomal protein S12 | (RefSeq) uncharacterized protein LOC114171184 (A)	hypothetical protein G4B88_020335, partial [Cannabis sativa]	--	--
Cluster-13003.7	322.41	154.41	140.54	113.92	51.03	71.11	69.05	50.86	64.73	122.56	116.58	126.9	56.69	93.99	76.05	GO:0016021,integral component of membrane; GO:0004129,cytochrome-c oxidase activity; GO:0042773,ATP synthesis coupled electron transport; GO:0003674,molecular_function; GO:0003824,catalytic activity; GO:0005215,transporter activity; GO:0008324,cation transmembrane transporter activity; GO:0009055,electron transfer activity; GO:0015002,heme-copper terminal oxidase activity; GO:0015075,ion transmem…	K02950 small subunit ribosomal protein S12 | (RefSeq) uncharacterized protein LOC114171184 (A)	hypothetical protein LSAT_4X50261 [Lactuca sativa]	--	--
Cluster-13025.0	3.92	0.84	1.76	0.25	0.13	0.18	0	0	0	0.16	0	0	0.07	0	0.32	--	--	--	--	--
Cluster-13036.3	0	0	0.97	0	0	0.4	0	0	0	4.62	2.53	4.11	5.6	3.64	6.84	GO:0000151,ubiquitin ligase complex; GO:0046872,metal ion binding; GO:0003674,molecular_function; GO:0005488,binding; GO:0043167,ion binding; GO:0043169,cation binding; GO:0005575,cellular_component; GO:0032991,protein-containing complex; GO:0140535,intracellular protein-containing complex; GO:1902494,catalytic complex; GO:1990234,transferase complex	--	Yippee family zinc-binding protein, putative isoform 2 [Theobroma cacao]	YIPL1_ARATH RecName: Full=Protein yippee-like At3g08990;	--
Cluster-13044.2	0.3	0.31	0.68	2.33	2.9	2.33	0.96	1.01	2.12	0.84	1.55	0.35	1.12	4.04	3.23	--	--	--	--	--
Cluster-13049.0	2.42	2.17	3.68	0	0.16	0	0	0	0	0.07	0	0.08	0	0	0	GO:0005737,cytoplasm; GO:0003723,RNA binding; GO:0003743,translation initiation factor activity; GO:0006413,translational initiation; GO:0003674,molecular_function; GO:0003676,nucleic acid binding; GO:0005488,binding; GO:0097159,organic cyclic compound binding; GO:1901363,heterocyclic compound binding; GO:0008135,translation factor activity, RNA binding; GO:0045182,translation regulator activity;…	K03236 translation initiation factor 1A | (RefSeq) eukaryotic translation initiation factor 1A-like (A)	eukaryotic translation initiation factor 1A-like [Quercus suber]	IF1A_WHEAT RecName: Full=Eukaryotic translation initiation factor 1A; Short=eIF-1A; AltName: Full=Eukaryotic translation initiation factor 4C; Short=eIF-4C;	Translation initiation factor 1A / IF-1
Cluster-13059.105	7.09	0.97	6.92	2.09	0.69	0.89	0.1	0.45	0.08	2.92	2.52	3.81	0.52	0	1.26	GO:0003676,nucleic acid binding; GO:0008270,zinc ion binding; GO:0003674,molecular_function; GO:0005488,binding; GO:0097159,organic cyclic compound binding; GO:1901363,heterocyclic compound binding; GO:0043167,ion binding; GO:0043169,cation binding; GO:0046872,metal ion binding; GO:0046914,transition metal ion binding	K12447 UDP-sugar pyrophosphorylase [EC:2.7.7.64] | (RefSeq) uncharacterized protein LOC109127935 (A)	retrovirus-related Pol polyprotein from transposon TNT 1-94 isoform X1 [Cinnamomum micranthum f. kanehirae]	--	Domain of unknown function (DUF4219)
Cluster-13059.164	8.45	0.59	4.73	1.71	3.32	4.08	1.06	2.79	3.48	3.14	1.63	4.69	0.6	0.21	1.31	GO:0004190,aspartic-type endopeptidase activity; GO:0004519,endonuclease activity; GO:0046872,metal ion binding; GO:0003676,nucleic acid binding; GO:0003964,RNA-directed DNA polymerase activity; GO:0015074,DNA integration; GO:0006310,DNA recombination; GO:0006508,proteolysis; GO:0003674,molecular_function; GO:0003824,catalytic activity; GO:0004175,endopeptidase activity; GO:0008233,peptidase acti…	K16292 KDEL-tailed cysteine endopeptidase [EC:3.4.22.-] | (RefSeq) uncharacterized protein LOC112176750 isoform X1 (A)	Retrovirus-related Pol polyprotein from transposon TNT 1-94 [Cinnamomum micranthum f. kanehirae]	POLR2_ARATH RecName: Full=Retrovirus-related Pol polyprotein from transposon RE2; AltName: Full=Retro element 2 {ECO:0000303|PubMed:10689195}; Short=AtRE2 {ECO:0000303|PubMed:10689195}; Includes: RecName: Full=Protease RE2; EC=3.4.23.-; Includes: RecName: Full=Reverse transcriptase RE2; EC=2.7.7.49; Includes: RecName: Full=Endonuclease RE2;	Reverse transcriptase (RNA-dependent DNA polymerase)
Cluster-13059.178	1.55	0.36	0.73	3.62	4.13	2.57	2.04	2.94	4.99	5.55	6.59	7.96	1.62	1.18	0.72	GO:0005739,mitochondrion; GO:0005575,cellular_component; GO:0005622,intracellular anatomical structure; GO:0005737,cytoplasm; GO:0043226,organelle; GO:0043227,membrane-bounded organelle; GO:0043229,intracellular organelle; GO:0043231,intracellular membrane-bounded organelle; GO:0110165,cellular anatomical entity	K21867 potassium channel | (RefSeq) potassium channel AKT1-like (A)	hypothetical protein EZV62_002765 [Acer yangbiense]	M810_ARATH RecName: Full=Uncharacterized mitochondrial protein AtMg00810; AltName: Full=ORF240b;	--
Cluster-13059.189	8.46	2.47	9.58	3.61	4.44	2.94	1	2.28	2.76	3.6	4.89	7.21	0.88	2.33	2.42	GO:0004190,aspartic-type endopeptidase activity; GO:0004519,endonuclease activity; GO:0046872,metal ion binding; GO:0003676,nucleic acid binding; GO:0003964,RNA-directed DNA polymerase activity; GO:0015074,DNA integration; GO:0006310,DNA recombination; GO:0006508,proteolysis; GO:0003674,molecular_function; GO:0003824,catalytic activity; GO:0004175,endopeptidase activity; GO:0008233,peptidase acti…	K10798 poly [ADP-ribose] polymerase 2/3/4 [EC:2.4.2.30] | (RefSeq) LOW QUALITY PROTEIN: protein ADP-ribosyltransferase PARP3 (A)	PREDICTED: uncharacterized protein LOC104877600 isoform X1 [Vitis vinifera]	POLR1_ARATH RecName: Full=Retrovirus-related Pol polyprotein from transposon RE1; AltName: Full=Retro element 1 {ECO:0000303|PubMed:10689195}; Short=AtRE1 {ECO:0000303|PubMed:10689195}; Includes: RecName: Full=Protease RE1; EC=3.4.23.-; Includes: RecName: Full=Reverse transcriptase RE1; EC=2.7.7.49; Includes: RecName: Full=Endonuclease RE1;	Reverse transcriptase (RNA-dependent DNA polymerase)
Cluster-13059.19	4.11	0.34	5.59	6.96	4.19	4.2	3.86	4.37	4.73	10.38	8.46	10.37	0.77	1.37	1.54	GO:0005739,mitochondrion; GO:0005575,cellular_component; GO:0005622,intracellular anatomical structure; GO:0005737,cytoplasm; GO:0043226,organelle; GO:0043227,membrane-bounded organelle; GO:0043229,intracellular organelle; GO:0043231,intracellular membrane-bounded organelle; GO:0110165,cellular anatomical entity	K01147 exoribonuclease II [EC:3.1.13.1] | (RefSeq) uncharacterized protein LOC106774033 (A)	retrovirus-related Pol polyprotein from transposon TNT 1-94 isoform X1 [Cinnamomum micranthum f. kanehirae]	M820_ARATH RecName: Full=Uncharacterized mitochondrial protein AtMg00820; AltName: Full=ORF170;	--
Cluster-13059.215	6.07	2.01	5.7	0	0	0.22	0.2	0.15	0.88	2.95	1.62	2.72	0	0	1.14	GO:0004190,aspartic-type endopeptidase activity; GO:0004519,endonuclease activity; GO:0046872,metal ion binding; GO:0003676,nucleic acid binding; GO:0003964,RNA-directed DNA polymerase activity; GO:0015074,DNA integration; GO:0006310,DNA recombination; GO:0006508,proteolysis; GO:0003674,molecular_function; GO:0003824,catalytic activity; GO:0004175,endopeptidase activity; GO:0008233,peptidase acti…	K16292 KDEL-tailed cysteine endopeptidase [EC:3.4.22.-] | (RefSeq) uncharacterized protein LOC112176750 isoform X1 (A)	Retrovirus-related Pol polyprotein from transposon TNT 1-94 [Cinnamomum micranthum f. kanehirae]	POLR1_ARATH RecName: Full=Retrovirus-related Pol polyprotein from transposon RE1; AltName: Full=Retro element 1 {ECO:0000303|PubMed:10689195}; Short=AtRE1 {ECO:0000303|PubMed:10689195}; Includes: RecName: Full=Protease RE1; EC=3.4.23.-; Includes: RecName: Full=Reverse transcriptase RE1; EC=2.7.7.49; Includes: RecName: Full=Endonuclease RE1;	--
Cluster-13059.239	10.09	4.38	6.61	10.28	3.42	4.32	2.44	2.61	1.65	5.07	2.37	5.69	2.05	4.35	2.32	GO:0004190,aspartic-type endopeptidase activity; GO:0004519,endonuclease activity; GO:0046872,metal ion binding; GO:0003676,nucleic acid binding; GO:0003964,RNA-directed DNA polymerase activity; GO:0015074,DNA integration; GO:0006310,DNA recombination; GO:0006508,proteolysis; GO:0003674,molecular_function; GO:0003824,catalytic activity; GO:0004175,endopeptidase activity; GO:0008233,peptidase acti…	K21867 potassium channel | (RefSeq) potassium channel AKT1-like (A)	hypothetical protein KPL70_013664 [Citrus sinensis]	POLR1_ARATH RecName: Full=Retrovirus-related Pol polyprotein from transposon RE1; AltName: Full=Retro element 1 {ECO:0000303|PubMed:10689195}; Short=AtRE1 {ECO:0000303|PubMed:10689195}; Includes: RecName: Full=Protease RE1; EC=3.4.23.-; Includes: RecName: Full=Reverse transcriptase RE1; EC=2.7.7.49; Includes: RecName: Full=Endonuclease RE1;	--
Cluster-13059.24	13.46	2.67	14.05	29.06	4.22	9.36	6.93	3.49	6.04	8.89	3.37	5.43	7.84	0.31	4.08	GO:0004190,aspartic-type endopeptidase activity; GO:0004519,endonuclease activity; GO:0046872,metal ion binding; GO:0003676,nucleic acid binding; GO:0003964,RNA-directed DNA polymerase activity; GO:0015074,DNA integration; GO:0006310,DNA recombination; GO:0006508,proteolysis; GO:0003674,molecular_function; GO:0003824,catalytic activity; GO:0004175,endopeptidase activity; GO:0008233,peptidase acti…	K03006 DNA-directed RNA polymerase II subunit RPB1 [EC:2.7.7.6] | (RefSeq) LOW QUALITY PROTEIN: DNA-directed RNA polymerase II subunit 1-like (A)	hypothetical protein HHK36_032419 [Tetracentron sinense]	POLR1_ARATH RecName: Full=Retrovirus-related Pol polyprotein from transposon RE1; AltName: Full=Retro element 1 {ECO:0000303|PubMed:10689195}; Short=AtRE1 {ECO:0000303|PubMed:10689195}; Includes: RecName: Full=Protease RE1; EC=3.4.23.-; Includes: RecName: Full=Reverse transcriptase RE1; EC=2.7.7.49; Includes: RecName: Full=Endonuclease RE1;	GAG-pre-integrase domain
Cluster-13059.30	12.07	1.17	13.36	13.76	11.03	9.2	7.9	8.83	14.23	13.43	10.34	42.38	4.09	19.77	5.75	GO:0004190,aspartic-type endopeptidase activity; GO:0004519,endonuclease activity; GO:0046872,metal ion binding; GO:0003676,nucleic acid binding; GO:0003964,RNA-directed DNA polymerase activity; GO:0015074,DNA integration; GO:0006310,DNA recombination; GO:0006508,proteolysis; GO:0003674,molecular_function; GO:0003824,catalytic activity; GO:0004175,endopeptidase activity; GO:0008233,peptidase acti…	K11593 eukaryotic translation initiation factor 2C | (RefSeq) protein argonaute 1A-like (A)	hypothetical protein EZV62_009275 [Acer yangbiense]	POLR1_ARATH RecName: Full=Retrovirus-related Pol polyprotein from transposon RE1; AltName: Full=Retro element 1 {ECO:0000303|PubMed:10689195}; Short=AtRE1 {ECO:0000303|PubMed:10689195}; Includes: RecName: Full=Protease RE1; EC=3.4.23.-; Includes: RecName: Full=Reverse transcriptase RE1; EC=2.7.7.49; Includes: RecName: Full=Endonuclease RE1;	Zinc knuckle
Cluster-13059.6	3.71	0.87	0.22	2.67	2.96	2.99	5.23	3.59	5.99	6.25	5.82	7.02	0.85	0.75	2.41	GO:0004190,aspartic-type endopeptidase activity; GO:0004519,endonuclease activity; GO:0046872,metal ion binding; GO:0003676,nucleic acid binding; GO:0003964,RNA-directed DNA polymerase activity; GO:0015074,DNA integration; GO:0006310,DNA recombination; GO:0006508,proteolysis; GO:0003674,molecular_function; GO:0003824,catalytic activity; GO:0004175,endopeptidase activity; GO:0008233,peptidase acti…	K03165 DNA topoisomerase III [EC:5.6.2.1] | (RefSeq) DNA topoisomerase 3-alpha-like (A)	PREDICTED: uncharacterized protein LOC104877600 isoform X1 [Vitis vinifera]	POLR1_ARATH RecName: Full=Retrovirus-related Pol polyprotein from transposon RE1; AltName: Full=Retro element 1 {ECO:0000303|PubMed:10689195}; Short=AtRE1 {ECO:0000303|PubMed:10689195}; Includes: RecName: Full=Protease RE1; EC=3.4.23.-; Includes: RecName: Full=Reverse transcriptase RE1; EC=2.7.7.49; Includes: RecName: Full=Endonuclease RE1;	Reverse transcriptase (RNA-dependent DNA polymerase)
Cluster-13059.90	26.47	2.02	9.91	0	4.34	2.72	0.96	1.51	2.77	6.27	12.07	8.98	2.04	0	1.87	GO:0003676,nucleic acid binding; GO:0008270,zinc ion binding; GO:0003674,molecular_function; GO:0005488,binding; GO:0097159,organic cyclic compound binding; GO:1901363,heterocyclic compound binding; GO:0043167,ion binding; GO:0043169,cation binding; GO:0046872,metal ion binding; GO:0046914,transition metal ion binding	K23280 rhamnogalacturonan I rhamnosyltransferase [EC:2.4.1.351] | (RefSeq) uncharacterized protein LOC101257103 isoform X1 (A)	retrovirus-related Pol polyprotein from transposon TNT 1-94 isoform X1 [Cinnamomum micranthum f. kanehirae]	--	gag-polypeptide of LTR copia-type
Cluster-13074.0	0.18	0.16	0.13	0	0.05	0.05	0	0	0	0.05	0.08	0.18	0.88	1.4	1.07	--	K14972 PAX-interacting protein 1 | (RefSeq) mediator of RNA polymerase II transcription subunit 15a-like (A)	uncharacterized protein LOC126710238 isoform X2 [Quercus robur]	--	--
Cluster-13105.0	4.62	4.51	2.75	0.91	0.83	0.93	0.66	0.29	0.24	1.84	1.78	2.37	0.4	0.69	0.54	GO:0005886,plasma membrane; GO:0071949,FAD binding; GO:0004497,monooxygenase activity; GO:0002239,response to oomycetes; GO:0000166,nucleotide binding; GO:0003674,molecular_function; GO:0005488,binding; GO:0036094,small molecule binding; GO:0043167,ion binding; GO:0043168,anion binding; GO:0050660,flavin adenine dinucleotide binding; GO:0097159,organic cyclic compound binding; GO:1901265,nucleosi…	--	FAD-dependent urate hydroxylase [Cinnamomum micranthum f. kanehirae]	MO2_ARATH RecName: Full=Monooxygenase 2 {ECO:0000303|PubMed:10216258}; Short=AtMO2 {ECO:0000303|PubMed:10216258}; EC=1.14.13.-;	--
Cluster-13105.11	15.92	13.9	15.94	5.89	16.78	17.86	6.31	5.07	3.6	11.26	7.49	6.48	16.77	2.76	3.1	GO:0005886,plasma membrane; GO:0071949,FAD binding; GO:0004497,monooxygenase activity; GO:0002239,response to oomycetes; GO:0000166,nucleotide binding; GO:0003674,molecular_function; GO:0005488,binding; GO:0036094,small molecule binding; GO:0043167,ion binding; GO:0043168,anion binding; GO:0050660,flavin adenine dinucleotide binding; GO:0097159,organic cyclic compound binding; GO:1901265,nucleosi…	K09838 zeaxanthin epoxidase [EC:1.14.15.21] | (RefSeq) zeaxanthin epoxidase, chloroplastic (A)	FAD-dependent urate hydroxylase [Cinnamomum micranthum f. kanehirae]	MO2_ARATH RecName: Full=Monooxygenase 2 {ECO:0000303|PubMed:10216258}; Short=AtMO2 {ECO:0000303|PubMed:10216258}; EC=1.14.13.-;	FAD binding domain
Cluster-13105.12	5.12	6.67	6.84	0.97	1.02	1.55	0.85	1.84	1.9	1.86	1.1	3.08	0.51	0.75	0	GO:0005886,plasma membrane; GO:0071949,FAD binding; GO:0004497,monooxygenase activity; GO:0002239,response to oomycetes; GO:0000166,nucleotide binding; GO:0003674,molecular_function; GO:0005488,binding; GO:0036094,small molecule binding; GO:0043167,ion binding; GO:0043168,anion binding; GO:0050660,flavin adenine dinucleotide binding; GO:0097159,organic cyclic compound binding; GO:1901265,nucleosi…	K09838 zeaxanthin epoxidase [EC:1.14.15.21] | (RefSeq) zeaxanthin epoxidase, chloroplastic (A)	FAD-dependent urate hydroxylase [Cinnamomum micranthum f. kanehirae]	MO2_ARATH RecName: Full=Monooxygenase 2 {ECO:0000303|PubMed:10216258}; Short=AtMO2 {ECO:0000303|PubMed:10216258}; EC=1.14.13.-;	FAD binding domain
Cluster-13105.13	10.49	20.75	19.94	5.64	3.13	3.87	4.68	4.01	3.5	4.65	5.21	2.91	19.4	14.57	14.72	GO:0005886,plasma membrane; GO:0071949,FAD binding; GO:0004497,monooxygenase activity; GO:0002239,response to oomycetes; GO:0000166,nucleotide binding; GO:0003674,molecular_function; GO:0005488,binding; GO:0036094,small molecule binding; GO:0043167,ion binding; GO:0043168,anion binding; GO:0050660,flavin adenine dinucleotide binding; GO:0097159,organic cyclic compound binding; GO:1901265,nucleosi…	K09838 zeaxanthin epoxidase [EC:1.14.15.21] | (RefSeq) zeaxanthin epoxidase, chloroplastic (A)	FAD-dependent urate hydroxylase [Cinnamomum micranthum f. kanehirae]	MO2_ARATH RecName: Full=Monooxygenase 2 {ECO:0000303|PubMed:10216258}; Short=AtMO2 {ECO:0000303|PubMed:10216258}; EC=1.14.13.-;	FAD binding domain
Cluster-13105.15	142.46	190.49	166.57	166.82	167.95	160.81	240.1	255.14	252.62	86.78	89.46	79.23	197.56	162.56	170.83	GO:0005886,plasma membrane; GO:0071949,FAD binding; GO:0004497,monooxygenase activity; GO:0002239,response to oomycetes; GO:0000166,nucleotide binding; GO:0003674,molecular_function; GO:0005488,binding; GO:0036094,small molecule binding; GO:0043167,ion binding; GO:0043168,anion binding; GO:0050660,flavin adenine dinucleotide binding; GO:0097159,organic cyclic compound binding; GO:1901265,nucleosi…	K00480 salicylate hydroxylase [EC:1.14.13.1] | (RefSeq) 6-methylsalicylic acid decarboxylase atA-like (A)	putative monooxygenase [Cinnamomum micranthum f. kanehirae]	MO2_ARATH RecName: Full=Monooxygenase 2 {ECO:0000303|PubMed:10216258}; Short=AtMO2 {ECO:0000303|PubMed:10216258}; EC=1.14.13.-;	FAD binding domain
Cluster-13105.16	31.64	34.51	33.89	32.06	37.41	37.17	23.68	19.97	14.07	20.11	18.76	18.06	42.82	28.37	29.5	GO:0005886,plasma membrane; GO:0071949,FAD binding; GO:0004497,monooxygenase activity; GO:0002239,response to oomycetes; GO:0000166,nucleotide binding; GO:0003674,molecular_function; GO:0005488,binding; GO:0036094,small molecule binding; GO:0043167,ion binding; GO:0043168,anion binding; GO:0050660,flavin adenine dinucleotide binding; GO:0097159,organic cyclic compound binding; GO:1901265,nucleosi…	K09838 zeaxanthin epoxidase [EC:1.14.15.21] | (RefSeq) zeaxanthin epoxidase, chloroplastic (A)	FAD-dependent urate hydroxylase [Cinnamomum micranthum f. kanehirae]	MO2_ARATH RecName: Full=Monooxygenase 2 {ECO:0000303|PubMed:10216258}; Short=AtMO2 {ECO:0000303|PubMed:10216258}; EC=1.14.13.-;	FAD binding domain
Cluster-13105.17	7.93	6.57	4.72	22.19	9.23	10.59	1.71	2.6	1.72	8.47	9.9	8.76	10.93	6.01	5.39	GO:0071949,FAD binding; GO:0004497,monooxygenase activity; GO:0000166,nucleotide binding; GO:0003674,molecular_function; GO:0005488,binding; GO:0036094,small molecule binding; GO:0043167,ion binding; GO:0043168,anion binding; GO:0050660,flavin adenine dinucleotide binding; GO:0097159,organic cyclic compound binding; GO:1901265,nucleoside phosphate binding; GO:1901363,heterocyclic compound binding…	K00480 salicylate hydroxylase [EC:1.14.13.1] | (RefSeq) 6-methylsalicylic acid decarboxylase atA-like (A)	putative monooxygenase [Cinnamomum micranthum f. kanehirae]	MO3_ARATH RecName: Full=Monooxygenase 3 {ECO:0000303|PubMed:10216258}; Short=AtMO3 {ECO:0000303|PubMed:10216258}; EC=1.14.13.-;	FAD binding domain
Cluster-13105.18	7.82	0.49	4.28	0	0.13	0	0.86	0	0	1.4	0.75	0.45	1.58	14.09	11.53	GO:0071949,FAD binding; GO:0004497,monooxygenase activity; GO:0000166,nucleotide binding; GO:0003674,molecular_function; GO:0005488,binding; GO:0036094,small molecule binding; GO:0043167,ion binding; GO:0043168,anion binding; GO:0050660,flavin adenine dinucleotide binding; GO:0097159,organic cyclic compound binding; GO:1901265,nucleoside phosphate binding; GO:1901363,heterocyclic compound binding…	K00480 salicylate hydroxylase [EC:1.14.13.1] | (RefSeq) 6-methylsalicylic acid decarboxylase atA-like (A)	FAD-dependent urate hydroxylase [Cinnamomum micranthum f. kanehirae]	MO3_ARATH RecName: Full=Monooxygenase 3 {ECO:0000303|PubMed:10216258}; Short=AtMO3 {ECO:0000303|PubMed:10216258}; EC=1.14.13.-;	FAD binding domain
Cluster-13105.19	2.96	7.79	6.4	0	5.22	3.29	0.33	0.26	0	21.26	10.86	7.52	0	0	0	GO:0071949,FAD binding; GO:0016491,oxidoreductase activity; GO:0000166,nucleotide binding; GO:0003674,molecular_function; GO:0005488,binding; GO:0036094,small molecule binding; GO:0043167,ion binding; GO:0043168,anion binding; GO:0050660,flavin adenine dinucleotide binding; GO:0097159,organic cyclic compound binding; GO:1901265,nucleoside phosphate binding; GO:1901363,heterocyclic compound bindin…	--	FAD-dependent urate hydroxylase [Cinnamomum micranthum f. kanehirae]	--	--
Cluster-13105.2	3.99	9.08	3.86	2.32	0	0.56	0	0	0.37	0.45	0.98	1.52	0	0	0	GO:0005886,plasma membrane; GO:0071949,FAD binding; GO:0004497,monooxygenase activity; GO:0002239,response to oomycetes; GO:0000166,nucleotide binding; GO:0003674,molecular_function; GO:0005488,binding; GO:0036094,small molecule binding; GO:0043167,ion binding; GO:0043168,anion binding; GO:0050660,flavin adenine dinucleotide binding; GO:0097159,organic cyclic compound binding; GO:1901265,nucleosi…	--	FAD-dependent urate hydroxylase [Cinnamomum micranthum f. kanehirae]	MO2_ARATH RecName: Full=Monooxygenase 2 {ECO:0000303|PubMed:10216258}; Short=AtMO2 {ECO:0000303|PubMed:10216258}; EC=1.14.13.-;	--
Cluster-13105.3	0.3	4.78	1.85	0	1.58	0.51	2.13	0.15	0	0.44	1.56	0	4.44	5.28	8.64	GO:0005886,plasma membrane; GO:0071949,FAD binding; GO:0004497,monooxygenase activity; GO:0002239,response to oomycetes; GO:0000166,nucleotide binding; GO:0003674,molecular_function; GO:0005488,binding; GO:0036094,small molecule binding; GO:0043167,ion binding; GO:0043168,anion binding; GO:0050660,flavin adenine dinucleotide binding; GO:0097159,organic cyclic compound binding; GO:1901265,nucleosi…	--	FAD-dependent urate hydroxylase [Cinnamomum micranthum f. kanehirae]	MO2_ARATH RecName: Full=Monooxygenase 2 {ECO:0000303|PubMed:10216258}; Short=AtMO2 {ECO:0000303|PubMed:10216258}; EC=1.14.13.-;	--
Cluster-13105.5	13.21	15.48	10.14	0	1.44	2.01	1	0.81	1.56	4.53	3.28	1.34	1.29	0	0	GO:0071949,FAD binding; GO:0004497,monooxygenase activity; GO:0000166,nucleotide binding; GO:0003674,molecular_function; GO:0005488,binding; GO:0036094,small molecule binding; GO:0043167,ion binding; GO:0043168,anion binding; GO:0050660,flavin adenine dinucleotide binding; GO:0097159,organic cyclic compound binding; GO:1901265,nucleoside phosphate binding; GO:1901363,heterocyclic compound binding…	--	zeaxanthin epoxidase, chloroplastic-like protein [Cinnamomum micranthum f. kanehirae]	MO3_ARATH RecName: Full=Monooxygenase 3 {ECO:0000303|PubMed:10216258}; Short=AtMO3 {ECO:0000303|PubMed:10216258}; EC=1.14.13.-;	--
Cluster-13105.7	46.05	75.02	41.84	50.27	62.6	60.83	123.13	119.29	116.38	9.77	8.25	8.85	94.81	29.63	79.18	GO:0071949,FAD binding; GO:0016491,oxidoreductase activity; GO:0000166,nucleotide binding; GO:0003674,molecular_function; GO:0005488,binding; GO:0036094,small molecule binding; GO:0043167,ion binding; GO:0043168,anion binding; GO:0050660,flavin adenine dinucleotide binding; GO:0097159,organic cyclic compound binding; GO:1901265,nucleoside phosphate binding; GO:1901363,heterocyclic compound bindin…	--	FAD-dependent urate hydroxylase [Cinnamomum micranthum f. kanehirae]	--	--
Cluster-13105.9	37.31	58.39	60.85	8.86	20.25	13.08	32.85	23.72	23.99	19.21	35.16	27.98	11.46	6.05	12.64	GO:0005886,plasma membrane; GO:0071949,FAD binding; GO:0004497,monooxygenase activity; GO:0002239,response to oomycetes; GO:0000166,nucleotide binding; GO:0003674,molecular_function; GO:0005488,binding; GO:0036094,small molecule binding; GO:0043167,ion binding; GO:0043168,anion binding; GO:0050660,flavin adenine dinucleotide binding; GO:0097159,organic cyclic compound binding; GO:1901265,nucleosi…	K09838 zeaxanthin epoxidase [EC:1.14.15.21] | (RefSeq) zeaxanthin epoxidase, chloroplastic isoform X1 (A)	putative monooxygenase [Cinnamomum micranthum f. kanehirae]	MO2_ARATH RecName: Full=Monooxygenase 2 {ECO:0000303|PubMed:10216258}; Short=AtMO2 {ECO:0000303|PubMed:10216258}; EC=1.14.13.-;	FAD binding domain
Cluster-13115.10	6.35	1	3.64	10.28	3.52	3.38	2.06	3.18	2.21	3.74	3.43	3.96	1.59	12.98	2.38	--	--	--	--	--
Cluster-13115.4	12.76	4.29	4.73	4.66	4.43	2.59	1.78	1.23	5.63	12	10.86	5.34	1.64	1.64	2.34	--	--	--	--	--
Cluster-13128.1	2.34	2.99	1.85	3.08	6.05	3.59	3.67	3.29	3.33	3.07	1.55	3.12	7.02	9.13	8.43	--	--	--	--	--
Cluster-13128.12	14.46	4.06	9.26	13.4	15.71	16.92	10.01	9.34	10.09	14.48	7.81	17.67	4.78	5.86	4.99	GO:0005524,ATP binding; GO:0004714,transmembrane receptor protein tyrosine kinase activity; GO:0000166,nucleotide binding; GO:0003674,molecular_function; GO:0005488,binding; GO:0017076,purine nucleotide binding; GO:0030554,adenyl nucleotide binding; GO:0032553,ribonucleotide binding; GO:0032555,purine ribonucleotide binding; GO:0032559,adenyl ribonucleotide binding; GO:0035639,purine ribonucleosi…	--	putative LRR receptor-like serine/threonine-protein kinase RKF3 [Cinnamomum micranthum f. kanehirae]	--	--
Cluster-13128.13	3.11	3.51	1.86	0.39	1.39	1.24	0.55	0.34	0.13	1.05	0	0.27	0.37	3.3	0.96	GO:0008810,cellulase activity; GO:0030245,cellulose catabolic process; GO:0003674,molecular_function; GO:0003824,catalytic activity; GO:0004553,hydrolase activity, hydrolyzing O-glycosyl compounds; GO:0016787,hydrolase activity; GO:0016798,hydrolase activity, acting on glycosyl bonds; GO:0000272,polysaccharide catabolic process; GO:0005975,carbohydrate metabolic process; GO:0005976,polysaccharide…	K03163 DNA topoisomerase I [EC:5.6.2.1] | (RefSeq) DNA topoisomerase 1 beta-like (A)	ataxia telangiectasia mutated family protein [Cinnamomum micranthum f. kanehirae]	--	Plant transposase (Ptta/En/Spm family)
Cluster-13128.14	3.01	0.83	1.3	1.4	6.64	5.84	6.76	2.25	4.67	9.07	9.17	5.4	4.48	8.9	4.62	GO:0008810,cellulase activity; GO:0030245,cellulose catabolic process; GO:0003674,molecular_function; GO:0003824,catalytic activity; GO:0004553,hydrolase activity, hydrolyzing O-glycosyl compounds; GO:0016787,hydrolase activity; GO:0016798,hydrolase activity, acting on glycosyl bonds; GO:0000272,polysaccharide catabolic process; GO:0005975,carbohydrate metabolic process; GO:0005976,polysaccharide…	K03163 DNA topoisomerase I [EC:5.6.2.1] | (RefSeq) DNA topoisomerase 1 beta-like (A)	ataxia telangiectasia mutated family protein [Cinnamomum micranthum f. kanehirae]	--	--
Cluster-13128.17	5.04	3.44	4.11	0	0.95	1.54	2.65	1.46	2.58	3.47	1.4	1.69	0.11	0.81	0.34	--	--	hypothetical protein CKAN_00569900 [Cinnamomum micranthum f. kanehirae]	--	--
Cluster-13128.18	0.78	0.71	0.61	0	0	0	4.45	6.25	5.1	7.46	5.6	5.13	2.37	12.96	3	GO:0008810,cellulase activity; GO:0030245,cellulose catabolic process; GO:0003674,molecular_function; GO:0003824,catalytic activity; GO:0004553,hydrolase activity, hydrolyzing O-glycosyl compounds; GO:0016787,hydrolase activity; GO:0016798,hydrolase activity, acting on glycosyl bonds; GO:0000272,polysaccharide catabolic process; GO:0005975,carbohydrate metabolic process; GO:0005976,polysaccharide…	K03163 DNA topoisomerase I [EC:5.6.2.1] | (RefSeq) DNA topoisomerase 1 beta-like (A)	ataxia telangiectasia mutated family protein [Cinnamomum micranthum f. kanehirae]	--	Plant transposase (Ptta/En/Spm family)
Cluster-13128.2	3.85	4.48	3.5	3.37	1.36	1.99	3.33	2.04	4.38	0.62	1.76	2.6	19.78	22.92	20.88	GO:0005737,cytoplasm; GO:0000932,P-body; GO:0000175,3'-5'-exoribonuclease activity; GO:0046872,metal ion binding; GO:0003723,RNA binding; GO:0000291,nuclear-transcribed mRNA catabolic process, exonucleolytic; GO:0034427,nuclear-transcribed mRNA catabolic process, exonucleolytic, 3'-5'; GO:1990074,polyuridylation-dependent mRNA catabolic process; GO:0003674,molecular_function; GO:0003824,catalytic…	K18758 DIS3-like exonuclease 2 [EC:3.1.13.-] | (RefSeq) DIS3-like exonuclease 2 (A)	DIS3-like protein exonuclease 2 [Cinnamomum micranthum f. kanehirae]	DI3L2_ARATH RecName: Full=DIS3-like exonuclease 2 {ECO:0000255|HAMAP-Rule:MF_03045}; EC=3.1.13.- {ECO:0000255|HAMAP-Rule:MF_03045}; AltName: Full=Protein SUPPRESSOR OF VARICOSE;	RNB domain
Cluster-13128.22	0	1.07	0.12	1.18	1.29	1.09	0.07	0	0.34	0.8	0.88	0.95	0.82	1.9	1.3	GO:0005829,cytosol; GO:0005783,endoplasmic reticulum; GO:0005789,endoplasmic reticulum membrane; GO:0016021,integral component of membrane; GO:0005634,nucleus; GO:0005886,plasma membrane; GO:0003677,DNA binding; GO:0030544,Hsp70 protein binding; GO:0043022,ribosome binding; GO:0051083,'de novo' cotranslational protein folding; GO:0006450,regulation of translational fidelity; GO:0048767,root hair …	--	bromodomain-containing protein 4-like protein isoform X3 [Cinnamomum micranthum f. kanehirae]	MAMYB_ARATH RecName: Full=Transcription factor MAMYB {ECO:0000305}; AltName: Full=Membrane-anchored MYB {ECO:0000303|PubMed:21477080};	Plant transposase (Ptta/En/Spm family)
Cluster-13128.23	0.44	0.51	0	0.17	0.15	0	0.45	0.56	0.13	0.45	1.54	2.05	0.95	0.4	0.81	--	--	bromodomain-containing protein 4-like protein isoform X3 [Cinnamomum micranthum f. kanehirae]	--	Plant transposase (Ptta/En/Spm family)
Cluster-13128.24	1.14	0.29	0.72	0.77	0.08	0	1.35	1.14	0.85	2.22	1.41	1.92	0.32	1.43	1.03	--	--	hypothetical protein CKAN_00450500 [Cinnamomum micranthum f. kanehirae]	--	--
Cluster-13128.25	4.13	4.66	4.04	8.53	9.79	9.98	10.47	9.01	10.29	6.99	8.89	8.5	0.74	0.67	0.78	GO:0005576,extracellular region; GO:0030246,carbohydrate binding; GO:0008810,cellulase activity; GO:0071555,cell wall organization; GO:0030245,cellulose catabolic process; GO:0003674,molecular_function; GO:0005488,binding; GO:0003824,catalytic activity; GO:0004553,hydrolase activity, hydrolyzing O-glycosyl compounds; GO:0016787,hydrolase activity; GO:0016798,hydrolase activity, acting on glycosyl…	K01179 endoglucanase [EC:3.2.1.4] | (RefSeq) endoglucanase 19 (A)	endoglucanase 6 [Cinnamomum micranthum f. kanehirae]	GUN6_ARATH RecName: Full=Endoglucanase 6; EC=3.2.1.4; AltName: Full=Endo-1,4-beta glucanase 6; Flags: Precursor;	Plant transposase (Ptta/En/Spm family)
Cluster-13128.26	13.18	6.02	12.42	35.16	26.87	32.57	28.17	30.54	35.68	20.44	19.78	22.21	2.01	3.34	1.84	GO:0005576,extracellular region; GO:0030246,carbohydrate binding; GO:0008810,cellulase activity; GO:0071555,cell wall organization; GO:0030245,cellulose catabolic process; GO:0003674,molecular_function; GO:0005488,binding; GO:0003824,catalytic activity; GO:0004553,hydrolase activity, hydrolyzing O-glycosyl compounds; GO:0016787,hydrolase activity; GO:0016798,hydrolase activity, acting on glycosyl…	K01179 endoglucanase [EC:3.2.1.4] | (RefSeq) endoglucanase 6-like (A)	endoglucanase 6 [Cinnamomum micranthum f. kanehirae]	GUN6_ARATH RecName: Full=Endoglucanase 6; EC=3.2.1.4; AltName: Full=Endo-1,4-beta glucanase 6; Flags: Precursor;	Glycosyl hydrolase family 9
Cluster-13128.27	1.41	17.58	0.52	0	0.06	0.1	14.9	18.79	1.75	12.57	2.04	10.91	9.42	2.79	4.48	GO:0005829,cytosol; GO:0005783,endoplasmic reticulum; GO:0005789,endoplasmic reticulum membrane; GO:0016021,integral component of membrane; GO:0005634,nucleus; GO:0005886,plasma membrane; GO:0003677,DNA binding; GO:0030544,Hsp70 protein binding; GO:0043022,ribosome binding; GO:0051083,'de novo' cotranslational protein folding; GO:0006450,regulation of translational fidelity; GO:0048767,root hair …	--	ataxia telangiectasia mutated family protein [Cinnamomum micranthum f. kanehirae]	MAMYB_ARATH RecName: Full=Transcription factor MAMYB {ECO:0000305}; AltName: Full=Membrane-anchored MYB {ECO:0000303|PubMed:21477080};	--
Cluster-13128.28	3.58	3.27	3.19	34.97	37.32	35.54	26.54	26.28	27.03	10.9	10.39	9.71	1.84	2.45	2.86	GO:0005576,extracellular region; GO:0030246,carbohydrate binding; GO:0008810,cellulase activity; GO:0071555,cell wall organization; GO:0030245,cellulose catabolic process; GO:0003674,molecular_function; GO:0005488,binding; GO:0003824,catalytic activity; GO:0004553,hydrolase activity, hydrolyzing O-glycosyl compounds; GO:0016787,hydrolase activity; GO:0016798,hydrolase activity, acting on glycosyl…	K01179 endoglucanase [EC:3.2.1.4] | (RefSeq) endoglucanase 19 (A)	endoglucanase 6 [Cinnamomum micranthum f. kanehirae]	GUN6_ARATH RecName: Full=Endoglucanase 6; EC=3.2.1.4; AltName: Full=Endo-1,4-beta glucanase 6; Flags: Precursor;	Glycosyl hydrolase family 9
Cluster-13128.29	0	0.15	0.04	0	0.6	0.4	0.45	0.47	0.1	1.24	0.49	0.65	0.27	0	0.46	GO:0005829,cytosol; GO:0005783,endoplasmic reticulum; GO:0005789,endoplasmic reticulum membrane; GO:0016021,integral component of membrane; GO:0005634,nucleus; GO:0005886,plasma membrane; GO:0003677,DNA binding; GO:0030544,Hsp70 protein binding; GO:0043022,ribosome binding; GO:0051083,'de novo' cotranslational protein folding; GO:0006450,regulation of translational fidelity; GO:0048767,root hair …	--	bromodomain-containing protein 4-like protein isoform X3 [Cinnamomum micranthum f. kanehirae]	MAMYB_ARATH RecName: Full=Transcription factor MAMYB {ECO:0000305}; AltName: Full=Membrane-anchored MYB {ECO:0000303|PubMed:21477080};	--
Cluster-13128.3	52.33	60.22	49.28	45.7	37.95	35.46	37.15	48.65	43.92	39.73	52.08	49.33	26.66	19.56	15.2	GO:0016021,integral component of membrane; GO:0005886,plasma membrane; GO:0016760,cellulose synthase (UDP-forming) activity; GO:0046872,metal ion binding; GO:0071555,cell wall organization; GO:0030244,cellulose biosynthetic process; GO:0071669,plant-type cell wall organization or biogenesis; GO:0003674,molecular_function; GO:0003824,catalytic activity; GO:0008194,UDP-glycosyltransferase activity;…	K10999 cellulose synthase A [EC:2.4.1.12] | (RefSeq) LOW QUALITY PROTEIN: cellulose synthase A catalytic subunit 1 [UDP-forming]-like (A)	glucan endo-1,3-beta-glucosidase [Cinnamomum micranthum f. kanehirae]	CESA1_ORYSI RecName: Full=Probable cellulose synthase A catalytic subunit 1 [UDP-forming]; EC=2.4.1.12; AltName: Full=OsCesA1;	--
Cluster-13128.31	1.52	0.77	1	1.98	4.23	4.83	1.44	1.51	1.12	4.98	2.66	3.51	1.13	1.15	0.59	GO:0005576,extracellular region; GO:0030246,carbohydrate binding; GO:0008810,cellulase activity; GO:0071555,cell wall organization; GO:0030245,cellulose catabolic process; GO:0003674,molecular_function; GO:0005488,binding; GO:0003824,catalytic activity; GO:0004553,hydrolase activity, hydrolyzing O-glycosyl compounds; GO:0016787,hydrolase activity; GO:0016798,hydrolase activity, acting on glycosyl…	K01179 endoglucanase [EC:3.2.1.4] | (RefSeq) endoglucanase 6-like (A)	hypothetical protein [Gossypium laxum]	GUN6_ARATH RecName: Full=Endoglucanase 6; EC=3.2.1.4; AltName: Full=Endo-1,4-beta glucanase 6; Flags: Precursor;	--
Cluster-13128.35	2.22	2.24	4.75	74.12	59.95	66.65	57.87	49.71	53.83	12.91	10.56	10.07	1.93	2.79	2.48	GO:0005576,extracellular region; GO:0030246,carbohydrate binding; GO:0008810,cellulase activity; GO:0071555,cell wall organization; GO:0030245,cellulose catabolic process; GO:0003674,molecular_function; GO:0005488,binding; GO:0003824,catalytic activity; GO:0004553,hydrolase activity, hydrolyzing O-glycosyl compounds; GO:0016787,hydrolase activity; GO:0016798,hydrolase activity, acting on glycosyl…	K01179 endoglucanase [EC:3.2.1.4] | (RefSeq) endoglucanase 19-like (A)	endoglucanase 6 [Cinnamomum micranthum f. kanehirae]	GUN6_ARATH RecName: Full=Endoglucanase 6; EC=3.2.1.4; AltName: Full=Endo-1,4-beta glucanase 6; Flags: Precursor;	Glycosyl hydrolase family 9
Cluster-13128.36	13.41	18.86	17.11	4.4	5.3	6.4	8.29	8.14	5.14	4.46	0.84	8.48	0	0	0	--	--	bromodomain-containing protein 4-like protein isoform X3 [Cinnamomum micranthum f. kanehirae]	--	--
Cluster-13128.38	5.64	0.79	6.66	73.28	55.67	59.88	35.35	40.55	47.44	13.73	14.79	15.26	2.04	2.94	1.81	GO:0005576,extracellular region; GO:0030246,carbohydrate binding; GO:0008810,cellulase activity; GO:0071555,cell wall organization; GO:0030245,cellulose catabolic process; GO:0003674,molecular_function; GO:0005488,binding; GO:0003824,catalytic activity; GO:0004553,hydrolase activity, hydrolyzing O-glycosyl compounds; GO:0016787,hydrolase activity; GO:0016798,hydrolase activity, acting on glycosyl…	K01179 endoglucanase [EC:3.2.1.4] | (RefSeq) endoglucanase 19 (A)	endoglucanase 6 [Cinnamomum micranthum f. kanehirae]	GUN6_ARATH RecName: Full=Endoglucanase 6; EC=3.2.1.4; AltName: Full=Endo-1,4-beta glucanase 6; Flags: Precursor;	Glycosyl hydrolase family 9
Cluster-13128.39	8.01	2.2	6.38	35.15	19.44	15.72	20.06	21.9	29.76	11.18	9.51	11.06	0.77	0	0.94	GO:0005576,extracellular region; GO:0030246,carbohydrate binding; GO:0008810,cellulase activity; GO:0071555,cell wall organization; GO:0030245,cellulose catabolic process; GO:0003674,molecular_function; GO:0005488,binding; GO:0003824,catalytic activity; GO:0004553,hydrolase activity, hydrolyzing O-glycosyl compounds; GO:0016787,hydrolase activity; GO:0016798,hydrolase activity, acting on glycosyl…	K01179 endoglucanase [EC:3.2.1.4] | (RefSeq) endoglucanase 19 (A)	endoglucanase 19 [Cinnamomum micranthum f. kanehirae]	GUN6_ARATH RecName: Full=Endoglucanase 6; EC=3.2.1.4; AltName: Full=Endo-1,4-beta glucanase 6; Flags: Precursor;	Glycosyl hydrolase family 9
Cluster-13128.40	0	2.92	7.83	8.79	11.64	19.01	5.4	1.63	8.84	0	0	0	10.87	6.1	10.22	--	--	--	--	--
Cluster-13128.44	10.13	17.47	17.48	21.73	31.7	32.96	17.83	15.46	24.69	23.04	11.91	27.01	3.53	4.66	10.85	--	--	--	--	--
Cluster-13128.6	1.49	0.31	0.57	0.68	2.45	1.65	0.39	0.5	1.66	1.44	1.49	2.65	2.89	3.62	6	GO:0016021,integral component of membrane; GO:0005886,plasma membrane; GO:0016760,cellulose synthase (UDP-forming) activity; GO:0046872,metal ion binding; GO:0071555,cell wall organization; GO:0030244,cellulose biosynthetic process; GO:0071669,plant-type cell wall organization or biogenesis; GO:0003674,molecular_function; GO:0003824,catalytic activity; GO:0008194,UDP-glycosyltransferase activity;…	--	glucan endo-1,3-beta-glucosidase [Cinnamomum micranthum f. kanehirae]	CESA1_ORYSI RecName: Full=Probable cellulose synthase A catalytic subunit 1 [UDP-forming]; EC=2.4.1.12; AltName: Full=OsCesA1;	--
Cluster-13128.65	1.67	0.35	0.69	0.99	0.44	0.33	2.52	3.36	2.57	2.85	3.21	3.74	0.04	0	0.29	--	--	--	--	--
Cluster-13128.66	5.86	2.06	3.91	9.95	8	10.46	4.22	4.6	5.73	6.08	5.32	7.75	2.56	4.02	5.05	--	--	--	--	--
Cluster-13128.67	0.53	0	0.14	3.46	2.1	1.55	0	0	0	1.99	2.55	2.01	2.22	1.75	2.21	--	--	Transposon, En/Spm-like protein [Cinnamomum micranthum f. kanehirae]	--	Domain of unknown function (DUF4216)
Cluster-13128.68	7.07	4.22	5.17	24.26	19.31	26.23	5.56	8.02	6.6	22.13	11.39	19.47	4.39	4.54	4.24	GO:0005829,cytosol; GO:0005783,endoplasmic reticulum; GO:0005789,endoplasmic reticulum membrane; GO:0016021,integral component of membrane; GO:0005634,nucleus; GO:0005886,plasma membrane; GO:0003677,DNA binding; GO:0030544,Hsp70 protein binding; GO:0043022,ribosome binding; GO:0051083,'de novo' cotranslational protein folding; GO:0006450,regulation of translational fidelity; GO:0048767,root hair …	K09522 DnaJ homolog subfamily C member 2 | (RefSeq) hypothetical protein (A)	hypothetical protein CK203_026721 [Vitis vinifera]	MAMYB_ARATH RecName: Full=Transcription factor MAMYB {ECO:0000305}; AltName: Full=Membrane-anchored MYB {ECO:0000303|PubMed:21477080};	--
Cluster-13128.7	3.74	3.19	3.43	10.59	8.85	7.07	4.39	4.64	3.16	8.66	7.46	8.08	1.6	1.51	1.31	GO:0005737,cytoplasm; GO:0000932,P-body; GO:0000175,3'-5'-exoribonuclease activity; GO:0046872,metal ion binding; GO:0003723,RNA binding; GO:0000291,nuclear-transcribed mRNA catabolic process, exonucleolytic; GO:0034427,nuclear-transcribed mRNA catabolic process, exonucleolytic, 3'-5'; GO:1990074,polyuridylation-dependent mRNA catabolic process; GO:0003674,molecular_function; GO:0003824,catalytic…	K18758 DIS3-like exonuclease 2 [EC:3.1.13.-] | (RefSeq) DIS3-like exonuclease 2 (A)	DIS3-like protein exonuclease 2 [Cinnamomum micranthum f. kanehirae]	DI3L2_ARATH RecName: Full=DIS3-like exonuclease 2 {ECO:0000255|HAMAP-Rule:MF_03045}; EC=3.1.13.- {ECO:0000255|HAMAP-Rule:MF_03045}; AltName: Full=Protein SUPPRESSOR OF VARICOSE;	RNB domain
Cluster-13128.72	593.92	62.98	515.42	279.3	302.52	276.57	282.48	253.8	358.51	0	0	0	548.8	263.78	771.28	--	--	--	--	--
Cluster-13128.73	4.03	0.06	1.74	0	0.15	0.15	0.43	4.13	6.42	2.76	1.92	4.25	1.97	2.02	1.64	--	--	--	--	--
Cluster-13128.83	0	0	0.35	0	0	0	0.52	0	0.14	9.27	10.3	9.3	0.15	0	0.24	GO:0048046,apoplast; GO:0009507,chloroplast; GO:0009941,chloroplast envelope; GO:0009570,chloroplast stroma; GO:0005829,cytosol; GO:0005739,mitochondrion; GO:0009505,plant-type cell wall; GO:0009536,plastid; GO:0005507,copper ion binding; GO:0004455,ketol-acid reductoisomerase activity; GO:0009097,isoleucine biosynthetic process; GO:0009099,valine biosynthetic process; GO:0003674,molecular_functi…	K00053 ketol-acid reductoisomerase [EC:1.1.1.86] | (RefSeq) ketol-acid reductoisomerase, chloroplastic-like (A)	ketol-acid reductoisomerase, chloroplastic-like protein [Cinnamomum micranthum f. kanehirae]	ILV5_ARATH RecName: Full=Ketol-acid reductoisomerase, chloroplastic; EC=1.1.1.86; AltName: Full=Acetohydroxy-acid reductoisomerase; AltName: Full=Alpha-keto-beta-hydroxylacyl reductoisomerase; Flags: Precursor;	Acetohydroxy acid isomeroreductase, catalytic domain
Cluster-13128.84	230.89	100.91	219.67	153.1	124.49	143.99	144.1	144.7	167.11	0	0	0	242.13	267.72	341.18	GO:0048046,apoplast; GO:0009507,chloroplast; GO:0009941,chloroplast envelope; GO:0009570,chloroplast stroma; GO:0005829,cytosol; GO:0005739,mitochondrion; GO:0009505,plant-type cell wall; GO:0009536,plastid; GO:0005507,copper ion binding; GO:0004455,ketol-acid reductoisomerase activity; GO:0009097,isoleucine biosynthetic process; GO:0009099,valine biosynthetic process; GO:0003674,molecular_functi…	K00053 ketol-acid reductoisomerase [EC:1.1.1.86] | (RefSeq) ketol-acid reductoisomerase, chloroplastic-like (A)	ketol-acid reductoisomerase, chloroplastic-like protein [Cinnamomum micranthum f. kanehirae]	ILV5_ARATH RecName: Full=Ketol-acid reductoisomerase, chloroplastic; EC=1.1.1.86; AltName: Full=Acetohydroxy-acid reductoisomerase; AltName: Full=Alpha-keto-beta-hydroxylacyl reductoisomerase; Flags: Precursor;	Acetohydroxy acid isomeroreductase, catalytic domain
Cluster-13128.85	1.47	0.39	1.98	7.62	3.32	3.19	3.08	1.37	1.58	0.92	1.03	1.83	2.63	2.85	4.1	GO:0009507,chloroplast; GO:0004455,ketol-acid reductoisomerase activity; GO:0000287,magnesium ion binding; GO:0070402,NADPH binding; GO:0042803,protein homodimerization activity; GO:0009097,isoleucine biosynthetic process; GO:0009099,valine biosynthetic process; GO:0003674,molecular_function; GO:0003824,catalytic activity; GO:0016491,oxidoreductase activity; GO:0016614,oxidoreductase activity, ac…	K00053 ketol-acid reductoisomerase [EC:1.1.1.86] | (RefSeq) LOW QUALITY PROTEIN: ketol-acid reductoisomerase, chloroplastic-like (A)	ketol-acid reductoisomerase, chloroplastic isoform X2 [Elaeis guineensis]	ILV5_ORYSJ RecName: Full=Ketol-acid reductoisomerase, chloroplastic; EC=1.1.1.86; AltName: Full=Acetohydroxy-acid reductoisomerase; AltName: Full=Alpha-keto-beta-hydroxylacyl reductoisomerase; AltName: Full=Protein KARI; Flags: Precursor;	Acetohydroxy acid isomeroreductase, catalytic domain
Cluster-13128.86	121.9	160.35	150.41	77.57	102.49	112.93	103.23	103.52	126.73	0	0.55	0.18	147.58	103.73	165.69	GO:0048046,apoplast; GO:0009507,chloroplast; GO:0009941,chloroplast envelope; GO:0009570,chloroplast stroma; GO:0005829,cytosol; GO:0005739,mitochondrion; GO:0009505,plant-type cell wall; GO:0009536,plastid; GO:0005507,copper ion binding; GO:0004455,ketol-acid reductoisomerase activity; GO:0009097,isoleucine biosynthetic process; GO:0009099,valine biosynthetic process; GO:0003674,molecular_functi…	K00053 ketol-acid reductoisomerase [EC:1.1.1.86] | (RefSeq) ketol-acid reductoisomerase, chloroplastic-like (A)	ketol-acid reductoisomerase, chloroplastic-like protein [Cinnamomum micranthum f. kanehirae]	ILV5_ARATH RecName: Full=Ketol-acid reductoisomerase, chloroplastic; EC=1.1.1.86; AltName: Full=Acetohydroxy-acid reductoisomerase; AltName: Full=Alpha-keto-beta-hydroxylacyl reductoisomerase; Flags: Precursor;	Acetohydroxy acid isomeroreductase, catalytic domain
Cluster-13128.87	0	0	0	31.17	44.13	49.03	45.91	53.42	59.15	71.61	85.42	65.71	0	0	0	GO:0009507,chloroplast; GO:0004455,ketol-acid reductoisomerase activity; GO:0000287,magnesium ion binding; GO:0070402,NADPH binding; GO:0042803,protein homodimerization activity; GO:0009097,isoleucine biosynthetic process; GO:0009099,valine biosynthetic process; GO:0003674,molecular_function; GO:0003824,catalytic activity; GO:0016491,oxidoreductase activity; GO:0016614,oxidoreductase activity, ac…	K00053 ketol-acid reductoisomerase [EC:1.1.1.86] | (RefSeq) ketol-acid reductoisomerase, chloroplastic (A)	ketol-acid reductoisomerase, chloroplastic-like protein [Cinnamomum micranthum f. kanehirae]	ILV5_ORYSJ RecName: Full=Ketol-acid reductoisomerase, chloroplastic; EC=1.1.1.86; AltName: Full=Acetohydroxy-acid reductoisomerase; AltName: Full=Alpha-keto-beta-hydroxylacyl reductoisomerase; AltName: Full=Protein KARI; Flags: Precursor;	--
Cluster-13128.88	0	0.16	0	36.37	30.58	27.13	41.58	39.39	38.13	100.36	125.51	115.71	3.03	0.33	1.78	GO:0048046,apoplast; GO:0009507,chloroplast; GO:0009941,chloroplast envelope; GO:0009570,chloroplast stroma; GO:0005829,cytosol; GO:0005739,mitochondrion; GO:0009505,plant-type cell wall; GO:0009536,plastid; GO:0005507,copper ion binding; GO:0004455,ketol-acid reductoisomerase activity; GO:0009097,isoleucine biosynthetic process; GO:0009099,valine biosynthetic process; GO:0003674,molecular_functi…	K00053 ketol-acid reductoisomerase [EC:1.1.1.86] | (RefSeq) ketol-acid reductoisomerase, chloroplastic-like (A)	ketol-acid reductoisomerase, chloroplastic-like protein [Cinnamomum micranthum f. kanehirae]	ILV5_ARATH RecName: Full=Ketol-acid reductoisomerase, chloroplastic; EC=1.1.1.86; AltName: Full=Acetohydroxy-acid reductoisomerase; AltName: Full=Alpha-keto-beta-hydroxylacyl reductoisomerase; Flags: Precursor;	Acetohydroxy acid isomeroreductase, catalytic domain
Cluster-13128.9	13.03	3.82	11.23	6.55	5.37	5.28	7.23	8.36	10.75	3.07	2.69	4.39	36.45	41.72	49.92	GO:0005737,cytoplasm; GO:0000932,P-body; GO:0000175,3'-5'-exoribonuclease activity; GO:0046872,metal ion binding; GO:0003723,RNA binding; GO:0000291,nuclear-transcribed mRNA catabolic process, exonucleolytic; GO:0034427,nuclear-transcribed mRNA catabolic process, exonucleolytic, 3'-5'; GO:1990074,polyuridylation-dependent mRNA catabolic process; GO:0003674,molecular_function; GO:0003824,catalytic…	K18758 DIS3-like exonuclease 2 [EC:3.1.13.-] | (RefSeq) DIS3-like exonuclease 2 (A)	DIS3-like protein exonuclease 2 [Cinnamomum micranthum f. kanehirae]	DI3L2_ARATH RecName: Full=DIS3-like exonuclease 2 {ECO:0000255|HAMAP-Rule:MF_03045}; EC=3.1.13.- {ECO:0000255|HAMAP-Rule:MF_03045}; AltName: Full=Protein SUPPRESSOR OF VARICOSE;	Connexin
Cluster-13137.3	0	0	1.27	8.97	3.62	4.91	0.22	2.2	3.21	8.74	16.19	14.74	3.91	0.21	3.81	--	--	--	--	--
Cluster-13155.12	3.48	3.48	2.67	9.38	8.1	7.5	4.52	3.71	2.54	9.51	9.16	7.43	9.89	5.05	7.38	GO:0016021,integral component of membrane; GO:0005575,cellular_component; GO:0016020,membrane; GO:0031224,intrinsic component of membrane; GO:0110165,cellular anatomical entity	--	thymocyte nuclear protein 1 [Cinnamomum micranthum f. kanehirae]	--	--
Cluster-13155.16	44.41	12.87	29.54	91.47	59.91	55.93	58.57	55.4	64.06	32.82	22.5	26.32	14.4	18.54	24.15	--	--	--	--	--
Cluster-13155.17	9.76	9.89	4.9	38.93	15.48	9.45	29.85	6.79	6.97	38.2	83.19	44.22	32.3	7.21	7.12	GO:0031225,anchored component of membrane; GO:0046658,anchored component of plasma membrane; GO:0048046,apoplast; GO:0005829,cytosol; GO:0009505,plant-type cell wall; GO:0000325,plant-type vacuole; GO:0005886,plasma membrane; GO:0009506,plasmodesma; GO:0005507,copper ion binding; GO:0016491,oxidoreductase activity; GO:0009932,cell tip growth; GO:0003674,molecular_function; GO:0005488,binding; GO:…	K12251 N-carbamoylputrescine amidase [EC:3.5.1.53] | (RefSeq) N-carbamoylputrescine amidase-like isoform X1 (A)	uncharacterized protein LOC117623100 [Prunus dulcis]	SKU5_ARATH RecName: Full=Monocopper oxidase-like protein SKU5; AltName: Full=Skewed roots; Flags: Precursor;	--
Cluster-13155.21	1.65	0	0.39	1.45	2.03	2.55	1.95	2.34	1.4	1.63	1.01	0.92	0	0	0	GO:0102229,amylopectin maltohydrolase activity; GO:0016161,beta-amylase activity; GO:0000272,polysaccharide catabolic process; GO:0010468,regulation of gene expression; GO:0003674,molecular_function; GO:0003824,catalytic activity; GO:0004553,hydrolase activity, hydrolyzing O-glycosyl compounds; GO:0016787,hydrolase activity; GO:0016798,hydrolase activity, acting on glycosyl bonds; GO:0016160,amyl…	--	beta-amylase 2, chloroplastic-like protein [Cinnamomum micranthum f. kanehirae]	--	--
Cluster-13155.29	1.72	0.12	1.04	0	0	0.12	1.89	2.21	2.64	0	0	0	0	0	0	--	--	--	--	--
Cluster-13155.3	0.58	0.15	0.39	1.11	0.52	0.3	0.34	0.37	0.71	0.68	0.53	0.68	2.33	1.69	5.31	GO:0003676,nucleic acid binding; GO:0008270,zinc ion binding; GO:0003674,molecular_function; GO:0005488,binding; GO:0097159,organic cyclic compound binding; GO:1901363,heterocyclic compound binding; GO:0043167,ion binding; GO:0043169,cation binding; GO:0046872,metal ion binding; GO:0046914,transition metal ion binding	K15601 [histone H3]-dimethyl-L-lysine9 demethylase [EC:1.14.11.65] | (RefSeq) lysine-specific demethylase JMJ25-like (A)	hypothetical protein RHSIM_Rhsim11G0062800 [Rhododendron simsii]	--	GAG-pre-integrase domain
Cluster-13155.4	36.46	4.38	4.82	94.42	58.3	35	25.62	22.51	44.87	15.46	14.67	5.81	6.93	8.4	15.51	--	--	--	--	--
Cluster-13155.5	14.99	1.99	5.64	16.67	14.27	15.95	6.79	6.6	10.47	7.28	4.95	4.47	0.98	0.52	2.19	--	--	--	--	--
Cluster-13155.7	5.39	5.9	4.82	6	4.01	3.5	9.53	11.56	9.28	1.32	0.62	1.6	0	0	0	--	--	--	--	--
Cluster-13155.8	2.63	0	0.53	0	1.84	2.55	21.16	17.93	14.67	4.06	3.79	5.61	0	0	0	GO:0016021,integral component of membrane; GO:0032977,membrane insertase activity; GO:0003674,molecular_function; GO:0140104,molecular carrier activity; GO:0005575,cellular_component; GO:0016020,membrane; GO:0031224,intrinsic component of membrane; GO:0110165,cellular anatomical entity	K03217 YidC/Oxa1 family membrane protein insertase | (RefSeq) mitochondrial inner membrane protein OXA1-like (A)	mitochondrial inner membrane protein OXA1-like protein [Cinnamomum micranthum f. kanehirae]	--	--
Cluster-13178.0	0.87	3.77	3.22	0	0.09	0	0	0	0	0.16	0	0	0	0	0	--	--	--	--	Baculovirus polyhedron envelope protein, PEP, C terminus
Cluster-13189.11	0	0	20.67	0	0	0	0.25	0.5	0	8.11	27.81	0.22	5.07	6.7	5.9	GO:0005634,nucleus; GO:0004518,nuclease activity; GO:0006397,mRNA processing; GO:0010197,polar nucleus fusion; GO:0016180,snRNA processing; GO:0003674,molecular_function; GO:0003824,catalytic activity; GO:0016787,hydrolase activity; GO:0016788,hydrolase activity, acting on ester bonds; GO:0006139,nucleobase-containing compound metabolic process; GO:0006396,RNA processing; GO:0006725,cellular arom…	K13148 integrator complex subunit 11 [EC:3.1.27.-] | (RefSeq) cleavage and polyadenylation specificity factor subunit 3-II (A)	hypothetical protein GOBAR_AA19220 [Gossypium barbadense]	CPS3B_ARATH RecName: Full=Cleavage and polyadenylation specificity factor subunit 3-II; EC=3.1.27.-; AltName: Full=Cleavage and polyadenylation specificity factor 73 kDa subunit II; Short=AtCPSF73-II; Short=CPSF 73 kDa subunit II; AltName: Full=Protein EMBRYO SAC DEVELOPMENT ARREST 26;	--
Cluster-13189.3	0	1.21	0.46	0	0.32	0.1	0.51	0.21	0.91	0.09	0.7	1.17	0	0	0	GO:0005634,nucleus; GO:0004518,nuclease activity; GO:0006397,mRNA processing; GO:0010197,polar nucleus fusion; GO:0016180,snRNA processing; GO:0003674,molecular_function; GO:0003824,catalytic activity; GO:0016787,hydrolase activity; GO:0016788,hydrolase activity, acting on ester bonds; GO:0006139,nucleobase-containing compound metabolic process; GO:0006396,RNA processing; GO:0006725,cellular arom…	K13148 integrator complex subunit 11 [EC:3.1.27.-] | (RefSeq) cleavage and polyadenylation specificity factor subunit 3-II (A)	cleavage and polyadenylation specificity factor subunit 3-II [Cinnamomum micranthum f. kanehirae]	CPS3B_ARATH RecName: Full=Cleavage and polyadenylation specificity factor subunit 3-II; EC=3.1.27.-; AltName: Full=Cleavage and polyadenylation specificity factor 73 kDa subunit II; Short=AtCPSF73-II; Short=CPSF 73 kDa subunit II; AltName: Full=Protein EMBRYO SAC DEVELOPMENT ARREST 26;	Beta-Casp domain
Cluster-13189.5	0	0	0	1.48	0.87	0.83	1.59	2.97	3.32	1.53	1.7	0.7	0.2	0	0.89	GO:0005634,nucleus; GO:0004518,nuclease activity; GO:0006397,mRNA processing; GO:0010197,polar nucleus fusion; GO:0016180,snRNA processing; GO:0003674,molecular_function; GO:0003824,catalytic activity; GO:0016787,hydrolase activity; GO:0016788,hydrolase activity, acting on ester bonds; GO:0006139,nucleobase-containing compound metabolic process; GO:0006396,RNA processing; GO:0006725,cellular arom…	K13148 integrator complex subunit 11 [EC:3.1.27.-] | (RefSeq) cleavage and polyadenylation specificity factor subunit 3-II (A)	cleavage and polyadenylation specificity factor subunit 3-II [Cinnamomum micranthum f. kanehirae]	CPS3B_ARATH RecName: Full=Cleavage and polyadenylation specificity factor subunit 3-II; EC=3.1.27.-; AltName: Full=Cleavage and polyadenylation specificity factor 73 kDa subunit II; Short=AtCPSF73-II; Short=CPSF 73 kDa subunit II; AltName: Full=Protein EMBRYO SAC DEVELOPMENT ARREST 26;	Metallo-beta-lactamase superfamily domain
Cluster-13189.7	1	0.3	0.86	1.66	5.2	4.23	2.98	5.21	3.54	5.55	6.44	4.25	1.02	0.26	3.05	GO:0005634,nucleus; GO:0004518,nuclease activity; GO:0006397,mRNA processing; GO:0010197,polar nucleus fusion; GO:0016180,snRNA processing; GO:0003674,molecular_function; GO:0003824,catalytic activity; GO:0016787,hydrolase activity; GO:0016788,hydrolase activity, acting on ester bonds; GO:0006139,nucleobase-containing compound metabolic process; GO:0006396,RNA processing; GO:0006725,cellular arom…	K13148 integrator complex subunit 11 [EC:3.1.27.-] | (RefSeq) cleavage and polyadenylation specificity factor subunit 3-II isoform X1 (A)	cleavage and polyadenylation specificity factor subunit 3-II [Cinnamomum micranthum f. kanehirae]	CPS3B_ARATH RecName: Full=Cleavage and polyadenylation specificity factor subunit 3-II; EC=3.1.27.-; AltName: Full=Cleavage and polyadenylation specificity factor 73 kDa subunit II; Short=AtCPSF73-II; Short=CPSF 73 kDa subunit II; AltName: Full=Protein EMBRYO SAC DEVELOPMENT ARREST 26;	Metallo-beta-lactamase superfamily domain
Cluster-1320.0	0	0	0	3.51	2.61	1.3	0	0	0	0	0	0	0	0	0	--	--	--	--	--
Cluster-13212.11	0	0	0	0	0.68	0	0	0	0	2.4	1.35	0.33	0	0	0	GO:0016021,integral component of membrane; GO:0055085,transmembrane transport; GO:0006810,transport; GO:0008150,biological_process; GO:0009987,cellular process; GO:0051179,localization; GO:0051234,establishment of localization; GO:0005575,cellular_component; GO:0016020,membrane; GO:0031224,intrinsic component of membrane; GO:0110165,cellular anatomical entity	--	hypothetical protein HYC85_017062 [Camellia sinensis]	--	--
Cluster-13212.13	1.87	0.2	0.47	2.23	1.38	1.06	0.57	0.5	1.11	0	0	1.95	4.08	5.84	9.86	GO:0016021,integral component of membrane; GO:0055085,transmembrane transport; GO:0006810,transport; GO:0008150,biological_process; GO:0009987,cellular process; GO:0051179,localization; GO:0051234,establishment of localization; GO:0005575,cellular_component; GO:0016020,membrane; GO:0031224,intrinsic component of membrane; GO:0110165,cellular anatomical entity	--	hypothetical protein HYC85_017062 [Camellia sinensis]	--	--
Cluster-13212.14	2.04	1.32	3.58	15.26	7.31	4.92	6.06	4.01	4.42	2.31	3.28	4.1	12.84	9.15	18.72	--	--	--	--	--
Cluster-13212.16	6.9	3.77	5.03	5.38	5.4	3.87	8.09	9.37	20.38	15.48	8.99	15.73	2.41	3.47	5.53	--	--	--	--	--
Cluster-13212.19	20.73	0.87	7.3	30.89	18.29	24.99	34.35	15.77	9.5	13.93	11.14	23.44	39.64	38.82	77.7	GO:0004190,aspartic-type endopeptidase activity; GO:0004519,endonuclease activity; GO:0003676,nucleic acid binding; GO:0003964,RNA-directed DNA polymerase activity; GO:0008270,zinc ion binding; GO:0015074,DNA integration; GO:0006508,proteolysis; GO:0003674,molecular_function; GO:0003824,catalytic activity; GO:0004175,endopeptidase activity; GO:0008233,peptidase activity; GO:0016787,hydrolase acti…	K03006 DNA-directed RNA polymerase II subunit RPB1 [EC:2.7.7.6] | (RefSeq) LOW QUALITY PROTEIN: DNA-directed RNA polymerase II subunit 1-like (A)	Retrovirus-related Pol polyprotein from transposon TNT 1-94 [Vitis vinifera]	POLX_TOBAC RecName: Full=Retrovirus-related Pol polyprotein from transposon TNT 1-94; Includes: RecName: Full=Protease; EC=3.4.23.-; Includes: RecName: Full=Reverse transcriptase; EC=2.7.7.49; Includes: RecName: Full=Endonuclease;	Reverse transcriptase (RNA-dependent DNA polymerase)
Cluster-13212.22	0	0	0	2.38	2.62	2.23	0.82	0.44	0.24	0.43	0	0.33	0	0	0.36	GO:0003676,nucleic acid binding; GO:0008270,zinc ion binding; GO:0003674,molecular_function; GO:0005488,binding; GO:0097159,organic cyclic compound binding; GO:1901363,heterocyclic compound binding; GO:0043167,ion binding; GO:0043169,cation binding; GO:0046872,metal ion binding; GO:0046914,transition metal ion binding	K13065 shikimate O-hydroxycinnamoyltransferase [EC:2.3.1.133] | (RefSeq) spermidine hydroxycinnamoyl transferase-like (A)	hypothetical protein HYC85_027276 [Camellia sinensis]	--	--
Cluster-13212.5	1.89	0.18	0.93	1.68	1.44	1.89	1.72	1.48	1.89	1.84	2.14	1.95	1.53	3.74	4.28	GO:0004190,aspartic-type endopeptidase activity; GO:0004519,endonuclease activity; GO:0003676,nucleic acid binding; GO:0003964,RNA-directed DNA polymerase activity; GO:0008270,zinc ion binding; GO:0015074,DNA integration; GO:0006508,proteolysis; GO:0003674,molecular_function; GO:0003824,catalytic activity; GO:0004175,endopeptidase activity; GO:0008233,peptidase activity; GO:0016787,hydrolase acti…	K13065 shikimate O-hydroxycinnamoyltransferase [EC:2.3.1.133] | (RefSeq) spermidine hydroxycinnamoyl transferase-like (A)	Retrovirus-related Pol polyprotein from transposon TNT 1-94 [Vitis vinifera]	POLX_TOBAC RecName: Full=Retrovirus-related Pol polyprotein from transposon TNT 1-94; Includes: RecName: Full=Protease; EC=3.4.23.-; Includes: RecName: Full=Reverse transcriptase; EC=2.7.7.49; Includes: RecName: Full=Endonuclease;	gag-polypeptide of LTR copia-type
Cluster-13214.1	1.75	0	1.03	2.54	1.4	1.09	0	0	0	1.17	0.57	0.85	0	0	0	--	--	hypothetical protein CKAN_01712800 [Cinnamomum micranthum f. kanehirae]	--	--
Cluster-13242.4	0.96	0.6	2.33	3.34	2.37	2.22	2.08	1.18	1.68	2.35	2.25	2.75	2.08	1.46	2.4	--	--	--	--	--
Cluster-13256.3	0.16	0	0	0	0	0	0.1	0.16	0.03	1.55	1.96	1.71	0.28	0.46	0.48	GO:0046872,metal ion binding; GO:0003676,nucleic acid binding; GO:0004523,RNA-DNA hybrid ribonuclease activity; GO:0003674,molecular_function; GO:0005488,binding; GO:0043167,ion binding; GO:0043169,cation binding; GO:0097159,organic cyclic compound binding; GO:1901363,heterocyclic compound binding; GO:0003824,catalytic activity; GO:0004518,nuclease activity; GO:0004519,endonuclease activity; GO:0…	K22804 structural maintenance of chromosomes protein 6 | (RefSeq) structural maintenance of chromosomes protein 6B-like (A)	uncharacterized protein LOC126597589 [Malus sylvestris]	RNHX1_ARATH RecName: Full=Putative ribonuclease H protein At1g65750; EC=3.1.26.4;	Reverse transcriptase (RNA-dependent DNA polymerase)
Cluster-13285.0	0.48	0.97	1.47	2.2	1.55	0.63	0	0	0	0.21	0.41	0.24	1.02	0.59	0.07	--	--	--	--	--
Cluster-13300.1	1.2	0.56	0.57	5.17	1.64	1.87	1.22	1.63	3.06	1.35	0.34	3.56	1.82	0.38	3.21	--	--	--	--	--
Cluster-13300.2	0.89	0	0.17	4.55	6.96	3.21	0.36	2.22	1.08	4.73	2.75	6.12	3.31	5.31	5.04	--	--	--	--	--
Cluster-13300.4	1.01	0.9	1.98	1.57	7.02	1.68	1.16	1.87	0.95	3.21	1.34	4.73	2.45	2.35	2.6	--	--	--	--	--
Cluster-13300.5	1.43	0	0.22	1.3	0.63	1.13	0.65	0.7	0.84	1.23	1.39	0.8	2.46	3.38	4.26	--	--	--	--	--
Cluster-13347.0	0.82	0.17	0.33	0.99	1.84	1.26	0	0	0	2.17	1.87	2.63	0	0	0	--	--	--	--	--
Cluster-13352.26	6.15	7.52	7.87	4.24	5.03	2.11	2.64	6	5.41	2.57	2.65	3.02	2.14	7.81	5.1	--	--	--	--	--
Cluster-13352.43	2.63	2.12	1.2	0	1.23	0.76	0.72	1.44	2.31	0.56	0.55	0.16	0.09	0	1.4	--	--	--	--	--
Cluster-13352.55	1.44	0.78	0.54	2.56	0.46	1.78	4.08	2.91	4.26	1.87	1.14	1.6	0.33	1.7	1.05	--	--	--	--	--
Cluster-13357.0	1.05	1.22	0.82	0	0.15	0	0	0	0	0.14	0.42	0.08	13.35	7.66	7.06	--	--	transport and Golgi organization 2 [Cinnamomum micranthum f. kanehirae]	--	Transport and Golgi organisation 2
Cluster-13365.3	5.71	0.94	54.74	3.76	2.48	2.12	1.86	2.77	2.96	4.88	2.95	71.1	5.46	4.92	14.36	--	--	hypothetical protein CKAN_00360800 [Cinnamomum micranthum f. kanehirae]	--	DltD protein
Cluster-13365.9	13.65	0.6	7.09	15.53	15.23	17.23	5.32	4.04	5.16	15.35	5.71	16.1	3.75	2.33	6.56	--	--	hypothetical protein CKAN_01379000 [Cinnamomum micranthum f. kanehirae]	--	Filaments in between nuclei protein-1
Cluster-13368.0	5.33	4.8	10.68	0	0.49	0.13	0	0	0	0.66	0.96	0.79	0	0	0	GO:0005730,nucleolus; GO:0000786,nucleosome; GO:0005634,nucleus; GO:0009505,plant-type cell wall; GO:0003677,DNA binding; GO:0046982,protein heterodimerization activity; GO:0030527,structural constituent of chromatin; GO:0003674,molecular_function; GO:0003676,nucleic acid binding; GO:0005488,binding; GO:0097159,organic cyclic compound binding; GO:1901363,heterocyclic compound binding; GO:0005515,…	K11251 histone H2A | (RefSeq) histone H2A-like (A)	histone H2A [Cladophialophora psammophila CBS 110553]	H2A1_ARATH RecName: Full=Probable histone H2A.1; AltName: Full=HTA10;	C-terminus of histone H2A
[truncated: 42,948 more rows]

## Sheet: Table S6
Supplementary Table 6. Transcription factors in the four modules (green, blue, magenta, and turquoise)
[truncated: 124 more rows]

## Sheet: Table S7
Supplementary Table 7. Identification of DEGs involved in phenylpropanoid and terpenoid biosynthesis pathway
[truncated: 62 more rows]

[truncated: 1 more sheets: Table S8]
